# Supplementary material for: Increasing biomass demand enlarges negative forest nutrient budget areas in wood export regions
Source: Sci Rep. 2018 Mar 27;8:5280. doi: 10.1038/s41598-018-22728-5 (PMC5869705; doi:10.1038/s41598-018-22728-5)
Supplement: Supplementary file 2 — Database 1 [file 41598_2018_22728_MOESM2_ESM.xlsx]

## Sheet: Intro
Biomass demand can affect forests nutrient budgets in wood exportation regions Authors: Wagner de Oliveira Garcia*, Thorben Amann, Jens Hartmann Affiliation: Institute for Geology, Center for Earth System Research and Sustainability, Universität Hamburg, Germany *e-mail: wagner.oliveira.garcia@uni-hamburg.de or wagner.o.garcia@gmail.com This file contains two different worksheets with raw data us…

## Sheet: Density
Biomass demand can affect forests nutrient budgets in wood exportation regions Authors: Wagner de Oliveira Garcia*, Thorben Amann, Jens Hartmann Affiliation: Institute for Geology, Center for Earth System Research and Sustainability, Universität Hamburg, Germany *e-mail: wagner.oliveira.garcia@uni-hamburg.de or wagner.o.garcia@gmail.com
Compiled data from U.S. Department of Agriculture, Forest Products Laboratory 2010 (Laboratory, F. P. Wood handbook—Wood as an engineering material. Report No. General Technical Report FPL-GTR-190, 508 p. (U.S. Department of Agriculture, Forest Service, Forest Products Laboratory, 2010))
Species name	Green wood	12% moisture wood
	[kg/m³]
Alder,red	370	410
Ash Black	450	490
Ash Blue	530	580
Ash Green	530	560
Ash Oregon	500	550
Ash White	550	600
Aspen Bigtooth	360	390
Aspen Quaking	350	380
Basswood,American	320	370
Beech,American	560	640
Birch Paper	480	550
Birch Sweet	600	650
Birch Yellow	550	620
Butternut	360	380
Cherry,black	470	500
Chestnut,American	400	430
Cottonwood Balsam;poplar	310	340
Cottonwood Black	310	350
Cottonwood Eastern	370	400
Elm American	460	500
Elm Rock	570	630
Elm Slippery	480	530
Hackberry	490	530
Hickory,pecan Bitternut	600	660
Hickory,pecan Nutmeg	560	600
Hickory,pecan Pecan	600	660
Hickory,pecan Water	610	620
Hickory,trued Mockernut	640	720
Hickory,trued Pignut	660	750
Hickory,trued Shagbark	640	720
Hickory,trued Shellbark	620	690
Honeylocust	600	#VALUE!
Locust,black	660	690
Magnolia Cucumbertree	440	480
Magnolia Southern	460	500
Maple Bigleaf	440	480
Maple Black	520	570
Maple Red	490	540
Maple Silver	440	470
Maple Sugar	560	630
Oak,red Black	560	610
Oak,red Cherrybark	610	680
Oak,red Laurel	560	630
Oak,red Northern;red	560	630
Oak,red Pin	580	630
Oak,red Scarlet	600	670
Oak,red Southern;red	520	590
Oak,red Water	560	630
Oak,red—con. Willow	560	690
Oak,white Bur	580	640
Oak,white Chestnut	570	660
Oak,white Live	800	880
Oak,white Overcup	570	630
Oak,white Post	600	670
Oak,white Swamp chestnut	600	670
Oak,white Swamp white	640	720
Oak,white White	600	680
Sassafras	420	460
Sweetgum	460	520
Sycamore, American	460	490
Tanoak	580	#VALUE!
Tupelo Black	460	500
Tupelo Water	460	500
Walnut,black	510	550
Willow,black	360	390
Yellow-poplar	400	420
Baldcypress	420	460
Cedar Atlantic white	310	320
Cedar Eastern;redcedar	440	470
Cedar Incense	350	370
Cedar Northern white	290	310
Cedar Port-Orford	390	430
Cedar Western redcedar	310	320
Cedar Yellow	420	440
Douglas-fir Coast	450	480
Douglas-fir Interior West	460	500
Douglas-fir Interior North	450	480
Interior South	430	460
Fir Balsam	330	350
Fir California;red	360	380
Fir Grand	350	370
Fir Noble	370	390
Fir Pacific;silver	400	430
Fir Subalpine	310	320
Fir White	370	390
Hemlock Eastern	380	400
Hemlock Mountain	420	450
Hemlock Western	420	450
Larch,western	480	520
Pine Eastern white	340	350
Pine Jack	400	430
Pine Loblolly	470	510
Pine Lodgepole	380	410
Pine Longleaf	540	590
Pine Pitch	470	520
Pine Pond	510	560
Pine Ponderosa	380	400
Pine Red	410	460
Pine Sand	460	480
Pine Shortleaf	470	510
Pine Slash	540	590
Pine Spruce	410	440
Pine Sugar	340	360
Pine Virginia	450	480
Pine Western white	360	350
Redwood Old-growth	380	400
Redwood Young-growth	340	350
Spruce Black	380	420
Spruce Engelmann	330	350
Spruce Red	370	400
Spruce Sitka	370	400
Spruce White	330	360
Tamarack	490	530

## Sheet: Tree chemistry
Biomass demand can affect forests nutrient budgets in wood exportation regions Authors: Wagner de Oliveira Garcia*, Thorben Amann, Jens Hartmann Affiliation: Institute for Geology, Center for Earth System Research and Sustainability, Universität Hamburg, Germany *e-mail: wagner.oliveira.garcia@uni-hamburg.de or wagner.o.garcia@gmail.com
Compiled data from Tree Chemistry Database (Version 1.0) of United States Department of Agriculture (Pardo, Linda H.; Robin-Abbott, Molly; Duarte, Natasha; Miller, Eric K. 2005. Tree chemistry database (version 1.0). Gen. Tech. Rep. NE-324. Newtown Square PA: U.S. Department of Agriculture, Forest Service, Northeastern Research Station. 45 p.)
Species name	Sample year initial	Sample year final	Stand age min	Stand age max	Dead wood P [%]	Dead wood K[%]	Dead wood Ca [%]	Dead wood Mg [%]	Stem P [%]	Stem K [%]	Stem Ca [%]	Stem Mg [%]	Bark P [%]	Bark K [%]	Bark Ca [%]	Bark Mg [%]	Bole P [%]	Bole K [%]	Bole Ca [%]	Bole Mg [%]	Branch P [%]	Branch K [%]	Branch Ca [%]	Branch Mg [%]	Twig P [%]	Twig K [%]	Twig Ca [%]	Twig Mg [%]	Foliage P [%]	Foliage K [%]	Foliage Ca [%]	Foliage Mg [%]	Dead wood fraction	Stem fraction	Bark fraction	Bole fraction	Branch fraction	Twig fraction	Foliage fraction	% comments	Comments
sugar maple	1978	1978	39	62	NaN	NaN	NaN	NaN	NaN	NaN	NaN	NaN	0.04	0.33	2.29	0.047	0.01	0.14	0.14	0.021	0.036	0.29	0.78	0.041	0.12	0.76	1.82	0.12	0.32	1.04	1.47	0.19	NaN	NaN	NaN	NaN	NaN	NaN	NaN	As % dry mass	NaN
quaking aspen	1978	1978	65	65	NaN	NaN	NaN	NaN	NaN	NaN	NaN	NaN	0.056	0.35	1.52	0.076	0.01	0.16	0.12	0.02	0.08	0.38	1.12	0.101	0.16	0.59	1.2	0.14	0.27	1.12	1.74	0.25	NaN	NaN	NaN	NaN	NaN	NaN	NaN	As % dry mass	NaN
quaking aspen	1991	1991	5	5	NaN	NaN	NaN	NaN	NaN	NaN	NaN	NaN	0.015	0.071	0.397	0.034	0.014	0.066	0.22	0.028	0.032	0.062	0.453	0.085	NaN	NaN	NaN	NaN	0.105	0.081	0.554	0.105	NaN	NaN	NaN	NaN	NaN	NaN	NaN	converted to %	Stand density. height. DBH. and biomass averages were calculated for each age stand based on data presented for good. medium and poor sites; DBH measurement was basal diameter.
quaking aspen	1991	1991	15	15	NaN	NaN	NaN	NaN	NaN	NaN	NaN	NaN	0.042	0.204	1.158	0.353	0.033	0.21	0.695	0.088	0.079	0.148	1.082	0.196	NaN	NaN	NaN	NaN	0.159	0.121	0.838	0.159	NaN	NaN	NaN	NaN	NaN	NaN	NaN	converted to %	Stand density. height. DBH. and biomass averages were calculated for each age stand based on data presented for good. medium. and poor sites.
quaking aspen	1991	1991	25	25	NaN	NaN	NaN	NaN	NaN	NaN	NaN	NaN	0.044	0.206	1.174	0.097	0.032	0.204	0.678	0.086	0.091	0.17	1.248	0.238	NaN	NaN	NaN	NaN	0.235	0.176	1.225	0.235	NaN	NaN	NaN	NaN	NaN	NaN	NaN	converted to %	Stand density. height. DBH. and biomass averages were calculated for each age stand based on data presented for good. medium. and poor sites.
quaking aspen	1991	1991	54	54	NaN	NaN	NaN	NaN	NaN	NaN	NaN	NaN	0.036	0.172	0.976	0.082	0.027	0.17	0.564	0.072	0.074	0.139	1.024	0.195	NaN	NaN	NaN	NaN	0.191	0.143	1.006	0.191	NaN	NaN	NaN	NaN	NaN	NaN	NaN	converted to %	Stand density. height. DBH. and biomass averages were calculated for each age stand based on data presented for good. medium. and poor sites.
quaking aspen	1991	1991	65	65	NaN	NaN	NaN	NaN	NaN	NaN	NaN	NaN	0.038	0.183	1.04	0.087	0.029	0.181	0.601	0.076	0.079	0.149	1.088	0.208	NaN	NaN	NaN	NaN	0.187	0.139	0.985	0.187	NaN	NaN	NaN	NaN	NaN	NaN	NaN	converted to %	Stand density. height. DBH. and biomass averages were calculated for each age stand based on data presented for good. medium. and poor sites.
quaking aspen	1991	1991	95	95	NaN	NaN	NaN	NaN	NaN	NaN	NaN	NaN	0.037	0.175	0.997	0.083	0.028	0.175	0.579	0.074	0.074	0.139	1.017	0.194	NaN	NaN	NaN	NaN	0.189	0.139	0.985	0.189	NaN	NaN	NaN	NaN	NaN	NaN	NaN	converted to %	Stand density. height. DBH. and biomass averages were calculated for each age stand based on data presented for good. medium. and poor sites.
paper birch	1991	1992	2	2	NaN	NaN	NaN	NaN	NaN	NaN	NaN	NaN	0.027	0.107	0.073	0.007	0.013	0.033	0.022	0.006	0.039	0.161	0.189	0.029	NaN	NaN	NaN	NaN	0.082	0.321	0.279	0.079	NaN	NaN	NaN	NaN	NaN	NaN	NaN	converted to %	Stand density. height. and DBH averages were calculated for each age stand based on data presented for good. medium and poor sites; DBH measurement was basal diameter.
paper birch	1991	1992	8	8	NaN	NaN	NaN	NaN	NaN	NaN	NaN	NaN	0.046	0.117	0.307	0.03	0.024	0.069	0.055	0.016	0.065	0.175	0.443	0.066	NaN	NaN	NaN	NaN	0.219	0.671	0.732	0.302	NaN	NaN	NaN	NaN	NaN	NaN	NaN	converted to %	Stand density. height. and DBH averages were calculated for each age stand based on data presented for good. medium. and poor sites.
paper birch	1991	1992	15	15	NaN	NaN	NaN	NaN	NaN	NaN	NaN	NaN	0.043	0.104	0.195	0.027	0.006	0.028	0.047	0.009	0.07	0.183	0.591	0.064	NaN	NaN	NaN	NaN	0.276	0.914	0.924	0.286	NaN	NaN	NaN	NaN	NaN	NaN	NaN	converted to %	Stand density. height. and DBH averages were calculated for each age stand based on data presented for good. medium. and poor sites.
paper birch	1991	1992	45	45	NaN	NaN	NaN	NaN	NaN	NaN	NaN	NaN	0.028	0.075	0.448	0.036	0.025	0.054	0.094	0.023	0.073	0.196	0.825	0.074	NaN	NaN	NaN	NaN	0.233	0.896	1.006	0.285	NaN	NaN	NaN	NaN	NaN	NaN	NaN	converted to %	Stand density. height. and DBH averages were calculated for each age stand based on data presented for good. medium. and poor sites.
paper birch	1991	1992	60	60	NaN	NaN	NaN	NaN	NaN	NaN	NaN	NaN	0.046	0.145	0.829	0.052	0.014	0.058	0.13	0.023	0.095	0.278	0.982	0.075	NaN	NaN	NaN	NaN	0.221	1.306	1.209	0.321	NaN	NaN	NaN	NaN	NaN	NaN	NaN	converted to %	Stand density. height. and DBH averages were calculated for each age stand based on data presented for good. medium. and poor sites.
paper birch	1991	1992	75	75	NaN	NaN	NaN	NaN	NaN	NaN	NaN	NaN	0.043	0.143	0.604	0.059	0.019	0.056	0.146	0.024	0.087	0.213	0.749	0.06	NaN	NaN	NaN	NaN	0.224	1.121	1.068	0.312	NaN	NaN	NaN	NaN	NaN	NaN	NaN	converted to %	Stand density. height. and DBH averages were calculated for each age stand based on data presented for good. medium. and poor sites.
paper birch	1996	1996	35	35	NaN	NaN	NaN	NaN	NaN	NaN	NaN	NaN	0.06	0.19	0.5	0.05	0.04	0.08	0.1	0.03	0.07	0.19	0.48	0.06	NaN	NaN	NaN	NaN	0.26	1.07	0.72	0.27	NaN	NaN	NaN	NaN	NaN	NaN	NaN	As % dry weight	Biomass (T/ha) and nutrient (kg/ha) values calculated from figure measurements.
subalpine fir	1996	1996	35	35	NaN	NaN	NaN	NaN	NaN	NaN	NaN	NaN	0.14	0.41	0.96	0.08	0.03	0.09	0.18	0.03	0.16	0.39	0.68	0.08	NaN	NaN	NaN	NaN	0.17	0.49	0.65	0.09	NaN	NaN	NaN	NaN	0.23	NaN	0.22	As % dry weight	Biomass (T/ha) and nutrient (kg/ha) values calculated from figure measurements.
red pine	1983	1983	37	37	0.017	0.021	0.382	0.042	NaN	NaN	NaN	NaN	0.054	0.105	0.651	0.066	0.012	0.033	0.089	0.021	0.048	0.129	0.5	0.065	NaN	NaN	NaN	NaN	0.144	0.485	0.382	0.124	NaN	NaN	NaN	NaN	NaN	NaN	NaN	converted to %	Dead wood consists of dead branches.
jack pine	1969	1969	11	20	0.007	0.04	0.123	0.011	NaN	NaN	NaN	NaN	0.02	0.165	0.375	0.035	0.006	0.062	0.069	0.012	0.019	0.17	0.19	0.033	NaN	NaN	NaN	NaN	0.103	0.321	0.286	0.06	NaN	NaN	NaN	NaN	NaN	NaN	NaN	As % dry weight	Using tables 5 and 6. averaged and calculated values from site classes and stocking intensities to obtain total biomass and nutrient values for 20. 30. and 65 year stands. Averaged mean concentrations from table 3 to obtain percentages.
jack pine	1969	1969	21	30	0.007	0.04	0.123	0.011	NaN	NaN	NaN	NaN	0.02	0.165	0.375	0.035	0.006	0.062	0.069	0.012	0.019	0.17	0.19	0.033	NaN	NaN	NaN	NaN	0.103	0.321	0.286	0.06	NaN	NaN	NaN	NaN	NaN	NaN	NaN	As % dry weight	Using tables 5 and 6. averaged and calculated values from site classes and stocking intensities to obtain total biomass and nutrient values for 20. 30. and 65 year stands. Averaged mean concentrations from table 3 to obtain percentages.
jack pine	1969	1969	56	65	0.007	0.04	0.123	0.011	NaN	NaN	NaN	NaN	0.02	0.165	0.375	0.035	0.006	0.062	0.069	0.012	0.019	0.17	0.19	0.033	NaN	NaN	NaN	NaN	0.103	0.321	0.286	0.06	NaN	NaN	NaN	NaN	NaN	NaN	NaN	As % dry weight	Using tables 5 and 6. averaged and calculated values from site classes and stocking intensities to obtain total biomass and nutrient values for 20. 30. and 65 year stands. Averaged mean concentrations from table 3 to obtain percentages.
yellow birch	1962	1962	70	90	NaN	NaN	NaN	NaN	NaN	NaN	NaN	NaN	NaN	NaN	NaN	NaN	NaN	NaN	NaN	NaN	NaN	NaN	NaN	NaN	NaN	NaN	NaN	NaN	0.16	0.778	1.253	0.319	NaN	NaN	NaN	NaN	NaN	NaN	NaN	converted to %	Stand basal area. height. dbh values converted to metric. Leaf nutrient concentrations from Table 1 averaged across sampling dates.
yellow birch	1962	1962	70	90	NaN	NaN	NaN	NaN	NaN	NaN	NaN	NaN	NaN	NaN	NaN	NaN	NaN	NaN	NaN	NaN	NaN	NaN	NaN	NaN	NaN	NaN	NaN	NaN	0.179	0.776	0.923	0.226	NaN	NaN	NaN	NaN	NaN	NaN	NaN	converted to %	Stand basal area. height. dbh values converted to metric. Leaf nutrient concentrations from Table 1 averaged across sampling dates.
English oak	1985	1985	46	46	NaN	NaN	NaN	NaN	NaN	NaN	NaN	NaN	0.029	0.325	1.536	0.115	0.0052	0.0906	0.0281	0.0106	0.031	0.196	0.26	0.047	0.065	0.271	0.324	0.076	0.188	0.988	0.652	0.162	NaN	NaN	NaN	NaN	NaN	NaN	NaN	converted to %	Only 2 bark samples measured for Al and Mn; N.P.K.Ca.Mg values converted from g/kg to mg/kg for all biomass components but the bole.
English oak	1985	1985	46	46	NaN	NaN	NaN	NaN	NaN	NaN	NaN	NaN	0.037	0.337	1.572	0.103	0.0056	0.0652	0.025	0.0077	0.04	0.193	0.184	0.039	0.081	0.257	0.24	0.069	0.176	0.958	0.478	0.222	NaN	NaN	NaN	NaN	NaN	NaN	NaN	converted to %	Only 2 bark samples measured for Al and Mn; N.P.K.Ca.Mg values converted from g/kg to mg/kg for all biomass components but the bole.
English oak	1985	1985	46	46	NaN	NaN	NaN	NaN	NaN	NaN	NaN	NaN	0.036	0.352	1.148	0.098	0.0049	0.0811	0.0231	0.0082	0.047	0.225	0.196	0.059	0.081	0.281	0.264	0.088	0.184	0.974	0.404	0.196	NaN	NaN	NaN	NaN	NaN	NaN	NaN	converted to %	Only 2 bark samples measured for Al and Mn; N.P.K.Ca.Mg values converted from g/kg to mg/kg for all biomass components but the bole.
Eastern white pine	1975	1976	20	30	NaN	NaN	NaN	NaN	0.03	0.137	0.01	0	NaN	NaN	NaN	NaN	NaN	NaN	NaN	NaN	0.093	0.373	0.237	0.06	NaN	NaN	NaN	NaN	0.193	0.49	0.27	0.073	NaN	NaN	NaN	NaN	NaN	NaN	NaN	As % dry weight	Paper presents equations for estimating component biomass based on DBH
paper birch	1975	1976	20	30	NaN	NaN	NaN	NaN	0.043	0.16	0	0	NaN	NaN	NaN	NaN	NaN	NaN	NaN	NaN	0.083	0.247	0.217	0.04	NaN	NaN	NaN	NaN	0.23	0.693	0.66	0.197	NaN	NaN	NaN	NaN	NaN	NaN	NaN	As % dry weight	Paper presents equations for estimating component biomass based on DBH
red maple	1975	1976	20	30	NaN	NaN	NaN	NaN	0.05	0.203	0.03	0.007	NaN	NaN	NaN	NaN	NaN	NaN	NaN	NaN	0.08	0.277	0.273	0.033	NaN	NaN	NaN	NaN	0.227	0.723	0.51	0.173	NaN	NaN	NaN	NaN	NaN	NaN	NaN	As % dry weight	Paper presents equations for estimating component biomass based on DBH
northern red oak	1975	1976	20	30	NaN	NaN	NaN	NaN	0.053	0.273	0.043	0.013	NaN	NaN	NaN	NaN	NaN	NaN	NaN	NaN	0.083	0.287	0.623	0.06	NaN	NaN	NaN	NaN	0.203	0.857	0.563	0.173	NaN	NaN	NaN	NaN	NaN	NaN	NaN	As % dry weight	Paper presents equations for estimating component biomass based on DBH
quaking aspen	1975	1975	40	40	NaN	NaN	NaN	NaN	NaN	NaN	NaN	NaN	0.059	0.312	1.576	0.074	0.008	0.094	0.144	0.016	0.068	0.253	1.295	0.075	NaN	NaN	NaN	NaN	0.25	1.306	1.028	0.167	NaN	NaN	NaN	NaN	NaN	NaN	NaN	converted to %	Authors adjusted biomass and nutrient values to represent 40 year old trees.
white spruce	1975	1975	39	39	NaN	NaN	NaN	NaN	NaN	NaN	NaN	NaN	0.076	0.286	1.482	0.067	0.006	0.036	0.097	0.007	0.05	0.232	0.626	0.039	NaN	NaN	NaN	NaN	0.155	0.494	1.471	0.076	NaN	NaN	NaN	NaN	NaN	NaN	NaN	converted to %	Authors adjusted biomass and nutrient values to represent 40 year old trees.
red pine	1975	1975	39	39	NaN	NaN	NaN	NaN	NaN	NaN	NaN	NaN	0.048	0.121	0.521	0.062	0.006	0.046	0.078	0.018	0.031	0.125	0.255	0.035	NaN	NaN	NaN	NaN	0.136	0.428	0.304	0.104	NaN	NaN	NaN	NaN	NaN	NaN	NaN	converted to %	Authors adjusted biomass and nutrient values to represent 40 year old trees.
jack pine	1975	1975	39	39	NaN	NaN	NaN	NaN	NaN	NaN	NaN	NaN	0.038	0.094	0.449	0.046	0.004	0.038	0.068	0.016	0.033	0.108	0.217	0.042	NaN	NaN	NaN	NaN	0.14	0.364	0.364	0.102	NaN	NaN	NaN	NaN	NaN	NaN	NaN	converted to %	Authors adjusted biomass and nutrient values to represent 40 year old trees.
quaking aspen	1975	1975	49	49	0.0185	0.1111	1.074	0.0555	NaN	NaN	NaN	NaN	0.057	0.239	1.833	0.085	0.007	0.069	0.154	0.022	0.075	0.244	0.995	0.077	NaN	NaN	NaN	NaN	0.26	0.833	1.524	0.245	NaN	NaN	NaN	NaN	NaN	NaN	NaN	converted to %	Authors adjusted biomass and nutrient values to represent 40 year old trees; dead wood consists of dead branches.
white spruce	1975	1975	41	41	0.0211	0.051	0.6569	0.0299	NaN	NaN	NaN	NaN	0.061	0.208	1.517	0.072	0.005	0.029	0.125	0.007	0.074	0.305	0.677	0.071	NaN	NaN	NaN	NaN	0.156	0.547	1.197	0.094	NaN	NaN	NaN	NaN	NaN	NaN	NaN	converted to %	Authors adjusted biomass and nutrient values to represent 40 year old trees; dead wood consists of dead branches.
red pine	1975	1975	41	41	0.009	0.0303	0.3484	0.0333	NaN	NaN	NaN	NaN	0.043	0.154	0.538	0.072	0.006	0.035	0.092	0.019	0.04	0.183	0.312	0.053	NaN	NaN	NaN	NaN	0.118	0.557	0.311	0.108	NaN	NaN	NaN	NaN	NaN	NaN	NaN	converted to %	Authors adjusted biomass and nutrient values to represent 40 year old trees; dead wood consists of dead branches.
jack pine	1975	1975	41	41	0.0114	0.0285	0.2285	0.0257	NaN	NaN	NaN	NaN	0.03	0.122	0.435	0.051	0.005	0.04	0.076	0.016	0.047	0.207	0.218	0.056	NaN	NaN	NaN	NaN	0.122	0.531	0.306	0.102	NaN	NaN	NaN	NaN	NaN	NaN	NaN	converted to %	Authors adjusted biomass and nutrient values to represent 40 year old trees; dead wood consists of dead branches.
balsam fir	1980	1980	NaN	NaN	NaN	NaN	NaN	NaN	NaN	NaN	NaN	NaN	0.068	0.253	0.428	0.074	0.006	0.19	0.065	0.022	NaN	NaN	NaN	NaN	0.197	0.81	0.33	0.121	0.128	0.46	0.207	0.032	NaN	NaN	NaN	NaN	NaN	NaN	NaN	As % dry weight	At least 6 trees were sampled for bole bark and wood data; Nutrient percentages for branches divided into bark and wood for 1-2 cm and 2-4 cm diameters presented in the paper were not included in the database.
paper birch	1980	1980	NaN	NaN	NaN	NaN	NaN	NaN	NaN	NaN	NaN	NaN	0.036	0.091	0.447	0.056	0.009	0.04	0.084	0.02	NaN	NaN	NaN	NaN	0.157	0.56	0.311	0.121	0.193	0.937	0.233	0.113	NaN	NaN	NaN	NaN	NaN	NaN	NaN	As % dry weight	Used late summer leaf data; Nutrient percentages for branches divided into bark and wood for 1-5 cm and 5-10 cm diameters presented in the paper were not included in the database.
box elder	1977	1977	NaN	NaN	NaN	NaN	NaN	NaN	NaN	NaN	NaN	NaN	NaN	NaN	NaN	NaN	NaN	NaN	NaN	NaN	NaN	NaN	NaN	NaN	NaN	NaN	NaN	NaN	0.18	0.98	0.7	0.19	NaN	NaN	NaN	NaN	NaN	NaN	NaN	As % dry weight	Averaged nutrient values from 3 summer collection periods.
striped maple	1977	1977	NaN	NaN	NaN	NaN	NaN	NaN	NaN	NaN	NaN	NaN	NaN	NaN	NaN	NaN	NaN	NaN	NaN	NaN	NaN	NaN	NaN	NaN	NaN	NaN	NaN	NaN	0.2	0.93	0.3	0.26	NaN	NaN	NaN	NaN	NaN	NaN	NaN	As % dry weight	Averaged nutrient values from 3 summer collection periods.
red maple	1977	1977	NaN	NaN	NaN	NaN	NaN	NaN	NaN	NaN	NaN	NaN	NaN	NaN	NaN	NaN	NaN	NaN	NaN	NaN	NaN	NaN	NaN	NaN	NaN	NaN	NaN	NaN	0.15	0.58	0.16	0.18	NaN	NaN	NaN	NaN	NaN	NaN	NaN	As % dry weight	Averaged nutrient values from 3 summer collection periods.
sugar maple	1977	1977	NaN	NaN	NaN	NaN	NaN	NaN	NaN	NaN	NaN	NaN	NaN	NaN	NaN	NaN	NaN	NaN	NaN	NaN	NaN	NaN	NaN	NaN	NaN	NaN	NaN	NaN	0.22	0.47	0.44	0.18	NaN	NaN	NaN	NaN	NaN	NaN	NaN	As % dry weight	Averaged nutrient values from 3 summer collection periods.
staghorn sumac	1977	1977	NaN	NaN	NaN	NaN	NaN	NaN	NaN	NaN	NaN	NaN	NaN	NaN	NaN	NaN	NaN	NaN	NaN	NaN	NaN	NaN	NaN	NaN	NaN	NaN	NaN	NaN	0.32	1.34	0.56	0.19	NaN	NaN	NaN	NaN	NaN	NaN	NaN	As % dry weight	Averaged nutrient values from 3 summer collection periods.
speckled alder	1977	1977	NaN	NaN	NaN	NaN	NaN	NaN	NaN	NaN	NaN	NaN	NaN	NaN	NaN	NaN	NaN	NaN	NaN	NaN	NaN	NaN	NaN	NaN	NaN	NaN	NaN	NaN	0.2	0.53	0.48	0.26	NaN	NaN	NaN	NaN	NaN	NaN	NaN	As % dry weight	Averaged nutrient values from 3 summer collection periods.
yellow birch	1977	1977	NaN	NaN	NaN	NaN	NaN	NaN	NaN	NaN	NaN	NaN	NaN	NaN	NaN	NaN	NaN	NaN	NaN	NaN	NaN	NaN	NaN	NaN	NaN	NaN	NaN	NaN	0.17	0.62	0.74	0.24	NaN	NaN	NaN	NaN	NaN	NaN	NaN	As % dry weight	Averaged nutrient values from 3 summer collection periods.
paper birch	1977	1977	NaN	NaN	NaN	NaN	NaN	NaN	NaN	NaN	NaN	NaN	NaN	NaN	NaN	NaN	NaN	NaN	NaN	NaN	NaN	NaN	NaN	NaN	NaN	NaN	NaN	NaN	0.2	0.58	0.54	0.26	NaN	NaN	NaN	NaN	NaN	NaN	NaN	As % dry weight	Averaged nutrient values from 3 summer collection periods.
American hornbeam	1977	1977	NaN	NaN	NaN	NaN	NaN	NaN	NaN	NaN	NaN	NaN	NaN	NaN	NaN	NaN	NaN	NaN	NaN	NaN	NaN	NaN	NaN	NaN	NaN	NaN	NaN	NaN	0.14	0.58	0.52	0.19	NaN	NaN	NaN	NaN	NaN	NaN	NaN	As % dry weight	Averaged nutrient values from 3 summer collection periods.
Eastern hophornbeam	1977	1977	NaN	NaN	NaN	NaN	NaN	NaN	NaN	NaN	NaN	NaN	NaN	NaN	NaN	NaN	NaN	NaN	NaN	NaN	NaN	NaN	NaN	NaN	NaN	NaN	NaN	NaN	0.19	0.59	0.81	0.24	NaN	NaN	NaN	NaN	NaN	NaN	NaN	As % dry weight	Averaged nutrient values from 3 summer collection periods.
alternateleaf dogwood	1977	1977	NaN	NaN	NaN	NaN	NaN	NaN	NaN	NaN	NaN	NaN	NaN	NaN	NaN	NaN	NaN	NaN	NaN	NaN	NaN	NaN	NaN	NaN	NaN	NaN	NaN	NaN	0.11	0.67	1.31	0.45	NaN	NaN	NaN	NaN	NaN	NaN	NaN	As % dry weight	Averaged nutrient values from 3 summer collection periods.
American beech	1977	1977	NaN	NaN	NaN	NaN	NaN	NaN	NaN	NaN	NaN	NaN	NaN	NaN	NaN	NaN	NaN	NaN	NaN	NaN	NaN	NaN	NaN	NaN	NaN	NaN	NaN	NaN	0.17	0.44	0.3	0.17	NaN	NaN	NaN	NaN	NaN	NaN	NaN	As % dry weight	Averaged nutrient values from 3 summer collection periods.
white oak	1977	1977	NaN	NaN	NaN	NaN	NaN	NaN	NaN	NaN	NaN	NaN	NaN	NaN	NaN	NaN	NaN	NaN	NaN	NaN	NaN	NaN	NaN	NaN	NaN	NaN	NaN	NaN	0.18	0.6	0.52	0.16	NaN	NaN	NaN	NaN	NaN	NaN	NaN	As % dry weight	Averaged nutrient values from 3 summer collection periods.
northern red oak	1977	1977	NaN	NaN	NaN	NaN	NaN	NaN	NaN	NaN	NaN	NaN	NaN	NaN	NaN	NaN	NaN	NaN	NaN	NaN	NaN	NaN	NaN	NaN	NaN	NaN	NaN	NaN	0.15	0.55	0.39	0.18	NaN	NaN	NaN	NaN	NaN	NaN	NaN	As % dry weight	Averaged nutrient values from 3 summer collection periods.
bur oak	1977	1977	NaN	NaN	NaN	NaN	NaN	NaN	NaN	NaN	NaN	NaN	NaN	NaN	NaN	NaN	NaN	NaN	NaN	NaN	NaN	NaN	NaN	NaN	NaN	NaN	NaN	NaN	0.19	0.61	0.46	0.2	NaN	NaN	NaN	NaN	NaN	NaN	NaN	As % dry weight	Averaged nutrient values from 3 summer collection periods.
bitternut hickory	1977	1977	NaN	NaN	NaN	NaN	NaN	NaN	NaN	NaN	NaN	NaN	NaN	NaN	NaN	NaN	NaN	NaN	NaN	NaN	NaN	NaN	NaN	NaN	NaN	NaN	NaN	NaN	0.22	0.76	0.79	0.29	NaN	NaN	NaN	NaN	NaN	NaN	NaN	As % dry weight	Averaged nutrient values from 3 summer collection periods.
shagbark hickory	1977	1977	NaN	NaN	NaN	NaN	NaN	NaN	NaN	NaN	NaN	NaN	NaN	NaN	NaN	NaN	NaN	NaN	NaN	NaN	NaN	NaN	NaN	NaN	NaN	NaN	NaN	NaN	0.19	0.83	1.16	0.37	NaN	NaN	NaN	NaN	NaN	NaN	NaN	As % dry weight	Averaged nutrient values from 3 summer collection periods.
butternut	1977	1977	NaN	NaN	NaN	NaN	NaN	NaN	NaN	NaN	NaN	NaN	NaN	NaN	NaN	NaN	NaN	NaN	NaN	NaN	NaN	NaN	NaN	NaN	NaN	NaN	NaN	NaN	0.28	0.85	1.29	0.3	NaN	NaN	NaN	NaN	NaN	NaN	NaN	As % dry weight	Averaged nutrient values from 3 summer collection periods.
white ash	1977	1977	NaN	NaN	NaN	NaN	NaN	NaN	NaN	NaN	NaN	NaN	NaN	NaN	NaN	NaN	NaN	NaN	NaN	NaN	NaN	NaN	NaN	NaN	NaN	NaN	NaN	NaN	0.28	0.84	0.6	0.26	NaN	NaN	NaN	NaN	NaN	NaN	NaN	As % dry weight	Averaged nutrient values from 3 summer collection periods.
black ash	1977	1977	NaN	NaN	NaN	NaN	NaN	NaN	NaN	NaN	NaN	NaN	NaN	NaN	NaN	NaN	NaN	NaN	NaN	NaN	NaN	NaN	NaN	NaN	NaN	NaN	NaN	NaN	0.16	0.72	0.67	0.31	NaN	NaN	NaN	NaN	NaN	NaN	NaN	As % dry weight	Averaged nutrient values from 3 summer collection periods.
green ash	1977	1977	NaN	NaN	NaN	NaN	NaN	NaN	NaN	NaN	NaN	NaN	NaN	NaN	NaN	NaN	NaN	NaN	NaN	NaN	NaN	NaN	NaN	NaN	NaN	NaN	NaN	NaN	0.18	0.84	0.63	0.22	NaN	NaN	NaN	NaN	NaN	NaN	NaN	As % dry weight	Averaged nutrient values from 3 summer collection periods.
black cherry	1977	1977	NaN	NaN	NaN	NaN	NaN	NaN	NaN	NaN	NaN	NaN	NaN	NaN	NaN	NaN	NaN	NaN	NaN	NaN	NaN	NaN	NaN	NaN	NaN	NaN	NaN	NaN	0.24	0.54	0.62	0.27	NaN	NaN	NaN	NaN	NaN	NaN	NaN	As % dry weight	Averaged nutrient values from 3 summer collection periods.
pin cherry	1977	1977	NaN	NaN	NaN	NaN	NaN	NaN	NaN	NaN	NaN	NaN	NaN	NaN	NaN	NaN	NaN	NaN	NaN	NaN	NaN	NaN	NaN	NaN	NaN	NaN	NaN	NaN	0.24	0.84	0.65	0.36	NaN	NaN	NaN	NaN	NaN	NaN	NaN	As % dry weight	Averaged nutrient values from 3 summer collection periods.
chokecherry	1977	1977	NaN	NaN	NaN	NaN	NaN	NaN	NaN	NaN	NaN	NaN	NaN	NaN	NaN	NaN	NaN	NaN	NaN	NaN	NaN	NaN	NaN	NaN	NaN	NaN	NaN	NaN	0.19	0.66	0.65	0.27	NaN	NaN	NaN	NaN	NaN	NaN	NaN	As % dry weight	Averaged nutrient values from 3 summer collection periods.
apple	1977	1977	NaN	NaN	NaN	NaN	NaN	NaN	NaN	NaN	NaN	NaN	NaN	NaN	NaN	NaN	NaN	NaN	NaN	NaN	NaN	NaN	NaN	NaN	NaN	NaN	NaN	NaN	0.21	1.28	0.42	0.22	NaN	NaN	NaN	NaN	NaN	NaN	NaN	As % dry weight	Averaged nutrient values from 3 summer collection periods.
balsam poplar	1977	1977	NaN	NaN	NaN	NaN	NaN	NaN	NaN	NaN	NaN	NaN	NaN	NaN	NaN	NaN	NaN	NaN	NaN	NaN	NaN	NaN	NaN	NaN	NaN	NaN	NaN	NaN	0.26	0.71	0.75	0.27	NaN	NaN	NaN	NaN	NaN	NaN	NaN	As % dry weight	Averaged nutrient values from 3 summer collection periods.
eastern cottonwood	1977	1977	NaN	NaN	NaN	NaN	NaN	NaN	NaN	NaN	NaN	NaN	NaN	NaN	NaN	NaN	NaN	NaN	NaN	NaN	NaN	NaN	NaN	NaN	NaN	NaN	NaN	NaN	0.19	1	0.83	0.19	NaN	NaN	NaN	NaN	NaN	NaN	NaN	As % dry weight	Averaged nutrient values from 3 summer collection periods.
bigtooth aspen	1977	1977	NaN	NaN	NaN	NaN	NaN	NaN	NaN	NaN	NaN	NaN	NaN	NaN	NaN	NaN	NaN	NaN	NaN	NaN	NaN	NaN	NaN	NaN	NaN	NaN	NaN	NaN	0.2	0.62	0.64	0.23	NaN	NaN	NaN	NaN	NaN	NaN	NaN	As % dry weight	Averaged nutrient values from 3 summer collection periods.
quaking aspen	1977	1977	NaN	NaN	NaN	NaN	NaN	NaN	NaN	NaN	NaN	NaN	NaN	NaN	NaN	NaN	NaN	NaN	NaN	NaN	NaN	NaN	NaN	NaN	NaN	NaN	NaN	NaN	0.19	0.67	0.77	0.24	NaN	NaN	NaN	NaN	NaN	NaN	NaN	As % dry weight	Averaged nutrient values from 3 summer collection periods.
black willow	1977	1977	NaN	NaN	NaN	NaN	NaN	NaN	NaN	NaN	NaN	NaN	NaN	NaN	NaN	NaN	NaN	NaN	NaN	NaN	NaN	NaN	NaN	NaN	NaN	NaN	NaN	NaN	0.22	0.94	0.33	0.21	NaN	NaN	NaN	NaN	NaN	NaN	NaN	As % dry weight	Averaged nutrient values from 3 summer collection periods.
basswood	1977	1977	NaN	NaN	NaN	NaN	NaN	NaN	NaN	NaN	NaN	NaN	NaN	NaN	NaN	NaN	NaN	NaN	NaN	NaN	NaN	NaN	NaN	NaN	NaN	NaN	NaN	NaN	0.28	0.89	0.88	0.39	NaN	NaN	NaN	NaN	NaN	NaN	NaN	As % dry weight	Averaged nutrient values from 3 summer collection periods.
white elm	1977	1977	NaN	NaN	NaN	NaN	NaN	NaN	NaN	NaN	NaN	NaN	NaN	NaN	NaN	NaN	NaN	NaN	NaN	NaN	NaN	NaN	NaN	NaN	NaN	NaN	NaN	NaN	0.25	0.75	0.59	0.21	NaN	NaN	NaN	NaN	NaN	NaN	NaN	As % dry weight	Averaged nutrient values from 3 summer collection periods.
slippery elm	1977	1977	NaN	NaN	NaN	NaN	NaN	NaN	NaN	NaN	NaN	NaN	NaN	NaN	NaN	NaN	NaN	NaN	NaN	NaN	NaN	NaN	NaN	NaN	NaN	NaN	NaN	NaN	0.27	1.05	1.1	0.38	NaN	NaN	NaN	NaN	NaN	NaN	NaN	As % dry weight	Averaged nutrient values from 3 summer collection periods.
rock elm	1977	1977	NaN	NaN	NaN	NaN	NaN	NaN	NaN	NaN	NaN	NaN	NaN	NaN	NaN	NaN	NaN	NaN	NaN	NaN	NaN	NaN	NaN	NaN	NaN	NaN	NaN	NaN	0.29	0.83	0.67	0.2	NaN	NaN	NaN	NaN	NaN	NaN	NaN	As % dry weight	Averaged nutrient values from 3 summer collection periods.
sugar maple	1966	1966	NaN	NaN	NaN	NaN	NaN	NaN	NaN	NaN	NaN	NaN	0.03	0.29	1.41	0.06	0.01	0.07	0.1	0.02	0.07	0.17	0.43	0.03	0.18	0.93	1.62	0.1	0.18	1.01	0.6	0.12	NaN	NaN	NaN	NaN	NaN	NaN	NaN	As % dry weight	Tree sample # was minimum # of nutrient samples. which were pooled across elevation ranges (as were nutrient concentration values); 7 biomass samples were taken at each elevation. Bole nutrient data is a weighted average of sapwood and heartwood data.
sugar maple	1966	1966	NaN	NaN	NaN	NaN	NaN	NaN	NaN	NaN	NaN	NaN	0.03	0.29	1.41	0.06	0.01	0.07	0.1	0.02	0.07	0.17	0.43	0.03	0.18	0.93	1.62	0.1	0.18	1.01	0.6	0.12	NaN	NaN	NaN	NaN	NaN	NaN	NaN	As % dry weight	Tree sample # was minimum # of nutrient samples. which were pooled across elevation ranges (as were nutrient concentration values); 7 biomass samples were taken at each elevation. Bole nutrient data is a weighted average of sapwood and heartwood data.
sugar maple	1966	1966	NaN	NaN	NaN	NaN	NaN	NaN	NaN	NaN	NaN	NaN	0.03	0.29	1.41	0.06	0.01	0.08	0.11	0.02	0.07	0.17	0.43	0.03	0.18	0.93	1.62	0.1	0.18	1.01	0.6	0.12	NaN	NaN	NaN	NaN	NaN	NaN	NaN	As % dry weight	Tree sample # was minimum # of nutrient samples. which were pooled across elevation ranges (as were nutrient concentration values); 7 biomass samples were taken at each elevation. Bole nutrient data is a weighted average of sapwood and heartwood data.
yellow birch	1966	1966	NaN	NaN	NaN	NaN	NaN	NaN	NaN	NaN	NaN	NaN	0.03	0.13	0.96	0.04	0.01	0.03	0.06	0.01	0.03	0.1	0.42	0.03	0.21	0.52	0.96	0.16	0.2	1.14	0.88	0.25	NaN	NaN	NaN	NaN	NaN	NaN	NaN	As % dry weight	Tree sample # was minimum # of nutrient samples. which were pooled across elevation ranges (as were nutrient concentration values); 7 biomass samples were taken at each elevation. Bole nutrient data is a weighted average of sapwood and heartwood data.
yellow birch	1966	1966	NaN	NaN	NaN	NaN	NaN	NaN	NaN	NaN	NaN	NaN	0.03	0.13	0.96	0.04	0.01	0.04	0.06	0.01	0.03	0.1	0.42	0.03	0.21	0.52	0.96	0.16	0.2	1.14	0.88	0.25	NaN	NaN	NaN	NaN	NaN	NaN	NaN	As % dry weight	Tree sample # was minimum # of nutrient samples. which were pooled across elevation ranges (as were nutrient concentration values); 7 biomass samples were taken at each elevation. Bole nutrient data is a weighted average of sapwood and heartwood data.
yellow birch	1966	1966	NaN	NaN	NaN	NaN	NaN	NaN	NaN	NaN	NaN	NaN	0.03	0.13	0.96	0.04	0.01	0.04	0.06	0.01	0.03	0.1	0.42	0.03	0.21	0.52	0.96	0.16	0.2	1.14	0.88	0.25	NaN	NaN	NaN	NaN	NaN	NaN	NaN	As % dry weight	Tree sample # was minimum # of nutrient samples. which were pooled across elevation ranges (as were nutrient concentration values); 7 biomass samples were taken at each elevation. Bole nutrient data is a weighted average of sapwood and heartwood data.
American beech	1966	1966	NaN	NaN	NaN	NaN	NaN	NaN	NaN	NaN	NaN	NaN	0.04	0.22	2.53	0.05	0.01	0.07	0.06	0.02	0.03	0.12	0.47	0.03	0.2	0.58	1.23	0.23	0.18	0.88	0.55	0.15	NaN	NaN	NaN	NaN	NaN	NaN	NaN	As % dry weight	Tree sample # was minimum # of nutrient samples. which were pooled across elevation ranges (as were nutrient concentration values); 7 biomass samples were taken at each elevation. Bole nutrient data is a weighted average of sapwood and heartwood data.
American beech	1966	1966	NaN	NaN	NaN	NaN	NaN	NaN	NaN	NaN	NaN	NaN	0.04	0.22	2.53	0.05	0.01	0.07	0.06	0.02	0.03	0.12	0.47	0.03	0.2	0.58	1.23	0.23	0.18	0.88	0.55	0.15	NaN	NaN	NaN	NaN	NaN	NaN	NaN	As % dry weight	Tree sample # was minimum # of nutrient samples. which were pooled across elevation ranges (as were nutrient concentration values); 7 biomass samples were taken at each elevation. Bole nutrient data is a weighted average of sapwood and heartwood data.
American beech	1966	1966	NaN	NaN	NaN	NaN	NaN	NaN	NaN	NaN	NaN	NaN	0.04	0.22	2.53	0.05	0.01	0.07	0.06	0.02	0.03	0.12	0.47	0.03	0.2	0.58	1.23	0.23	0.18	0.88	0.55	0.15	NaN	NaN	NaN	NaN	NaN	NaN	NaN	As % dry weight	Tree sample # was minimum # of nutrient samples. which were pooled across elevation ranges (as were nutrient concentration values); 7 biomass samples were taken at each elevation. Bole nutrient data is a weighted average of sapwood and heartwood data.
mountain maple	1966	1966	NaN	NaN	NaN	NaN	NaN	NaN	NaN	NaN	NaN	NaN	0.09	0.16	1.36	0.06	0.008	0.04	0.09	0.01	0.1	0.18	0.46	0.05	0.14	0.56	1.17	0.12	0.2	1.33	0.75	0.13	NaN	NaN	NaN	NaN	NaN	NaN	NaN	As % dry weight	Tree sample number was minimum number of nutrient samples; bole nutrient data is from sapwood concentration. The same nutrient percentages were used across elevations.
mountain maple	1966	1966	NaN	NaN	NaN	NaN	NaN	NaN	NaN	NaN	NaN	NaN	0.09	0.16	1.36	0.06	0.008	0.04	0.09	0.01	0.1	0.18	0.46	0.05	0.14	0.56	1.17	0.12	0.2	1.33	0.75	0.13	NaN	NaN	NaN	NaN	NaN	NaN	NaN	As % dry weight	Tree sample number was minimum number of nutrient samples; bole nutrient data is from sapwood concentration. The same nutrient percentages were used across elevations.
mountain maple	1966	1966	NaN	NaN	NaN	NaN	NaN	NaN	NaN	NaN	NaN	NaN	0.09	0.16	1.36	0.06	0.008	0.04	0.09	0.01	0.1	0.18	0.46	0.05	0.14	0.56	1.17	0.12	0.2	1.33	0.75	0.13	NaN	NaN	NaN	NaN	NaN	NaN	NaN	As % dry weight	Tree sample number was minimum number of nutrient samples; bole nutrient data is from sapwood concentration. The same nutrient percentages were used across elevations.
red spruce	1966	1966	NaN	NaN	NaN	NaN	NaN	NaN	NaN	NaN	NaN	NaN	0.04	0.18	0.68	0.04	0.001	0.02	0.06	0.01	0.1	0.34	0.25	0.05	0.2	0.81	0.09	0.09	0.1	0.49	0.3	0.06	NaN	NaN	NaN	NaN	NaN	NaN	NaN	As % dry weight	Tree sample number was minimum number of nutrient samples; bole nutrient data is from sapwood concentration. The same nutrient percentages were used across elevations.
red spruce	1966	1966	NaN	NaN	NaN	NaN	NaN	NaN	NaN	NaN	NaN	NaN	0.04	0.18	0.68	0.04	0.001	0.02	0.06	0.01	0.1	0.34	0.25	0.05	0.2	0.81	0.09	0.09	0.1	0.49	0.3	0.06	NaN	NaN	NaN	NaN	NaN	NaN	NaN	As % dry weight	Tree sample number was minimum number of nutrient samples; bole nutrient data is from sapwood concentration. The same nutrient percentages were used across elevations.
red spruce	1966	1966	NaN	NaN	NaN	NaN	NaN	NaN	NaN	NaN	NaN	NaN	0.04	0.18	0.68	0.04	0.001	0.02	0.06	0.01	0.1	0.34	0.25	0.05	0.2	0.81	0.09	0.09	0.1	0.49	0.3	0.06	NaN	NaN	NaN	NaN	NaN	NaN	NaN	As % dry weight	Tree sample number was minimum number of nutrient samples; bole nutrient data is from sapwood concentration. The same nutrient percentages were used across elevations.
pin cherry	1967	1967	NaN	NaN	NaN	NaN	NaN	NaN	NaN	NaN	NaN	NaN	0.1	0.48	1.11	0.11	0.04	0.26	0.31	0.03	0.03	0.17	0.41	0.04	0.1	0.63	0.49	0.08	0.24	1.71	1.02	0.29	NaN	NaN	NaN	NaN	NaN	NaN	NaN	As % dry weight	Tree sample number was minimum number of nutrient samples; bole nutrient data is from sapwood concentration. The same nutrient percentages were used across elevations.
pin cherry	1967	1967	NaN	NaN	NaN	NaN	NaN	NaN	NaN	NaN	NaN	NaN	0.1	0.48	1.11	0.11	0.04	0.26	0.31	0.03	0.03	0.17	0.41	0.04	0.1	0.63	0.49	0.08	0.24	1.71	1.02	0.29	NaN	NaN	NaN	NaN	NaN	NaN	NaN	As % dry weight	Tree sample number was minimum number of nutrient samples; bole nutrient data is from sapwood concentration. The same nutrient percentages were used across elevations.
pin cherry	1967	1967	NaN	NaN	NaN	NaN	NaN	NaN	NaN	NaN	NaN	NaN	0.1	0.48	1.11	0.11	0.04	0.26	0.31	0.03	0.03	0.17	0.41	0.04	0.1	0.63	0.49	0.08	0.24	1.71	1.02	0.29	NaN	NaN	NaN	NaN	NaN	NaN	NaN	As % dry weight	Tree sample number was minimum number of nutrient samples; bole nutrient data is from sapwood concentration. The same nutrient percentages were used across elevations.
Eastern white pine	1981	1984	NaN	NaN	NaN	NaN	NaN	NaN	NaN	NaN	NaN	NaN	0.038	0.184	0.428	0.065	0.01	0.034	0.0678	0.017	NaN	NaN	NaN	NaN	NaN	NaN	NaN	NaN	NaN	0.361	0.577	0.161	6.5	NaN	8.6	60.9	17.8	6.1	NaN	converted to %	Minimum 8 trees sampled. Branch values present. but included dead branches and twigs: nutrient values could not be accurately calculated.
red pine	1981	1984	NaN	NaN	NaN	NaN	NaN	NaN	NaN	NaN	NaN	NaN	0.027	0.146	0.526	0.06	0.01	0.0129	0.096	0.0158	NaN	NaN	NaN	NaN	NaN	NaN	NaN	NaN	NaN	0.419	0.385	0.096	1.7	NaN	6.3	75.6	11.4	5	NaN	converted to %	Minimum 8 trees sampled. Branch values present. but included dead branches and twigs: nutrient values could not be accurately calculated.
white spruce	1981	1984	NaN	NaN	NaN	NaN	NaN	NaN	NaN	NaN	NaN	NaN	0.043	0.277	1.155	0.081	0.01	0.0211	0.1153	0.0115	NaN	NaN	NaN	NaN	NaN	NaN	NaN	NaN	NaN	0.471	0.902	0.12	12.5	NaN	6.1	48.6	16.2	16.7	NaN	converted to %	Minimum 8 trees sampled. Branch values present. but included dead branches and twigs: nutrient values could not be accurately calculated.
balsam fir	1981	1984	NaN	NaN	NaN	NaN	NaN	NaN	NaN	NaN	NaN	NaN	0.05	0.307	0.921	0.07	0.01	0.1202	0.1552	0.0272	NaN	NaN	NaN	NaN	NaN	NaN	NaN	NaN	NaN	0.446	1.091	0.112	6.7	NaN	8.2	55.9	12	17.2	NaN	converted to %	Minimum 8 trees sampled. Branch values present. but included dead branches and twigs: nutrient values could not be accurately calculated.
quaking aspen	1981	1984	NaN	NaN	NaN	NaN	NaN	NaN	NaN	NaN	NaN	NaN	0.05	0.28	1.114	0.092	0.0099	0.0586	0.1391	0.0242	NaN	NaN	NaN	NaN	NaN	NaN	NaN	NaN	NaN	0.653	0.793	0.179	3.6	NaN	15.6	66.1	12.4	2.4	NaN	converted to %	Min. 8 trees sampled. Data is trembling aspen and largetooth combined. Branch values present. but included dead branches and twigs and could not be accurately c
paper birch	1981	1984	NaN	NaN	NaN	NaN	NaN	NaN	NaN	NaN	NaN	NaN	0.03	0.148	0.97	0.049	0.0099	0.0354	0.0953	0.0201	NaN	NaN	NaN	NaN	NaN	NaN	NaN	NaN	NaN	0.626	0.841	0.157	0.6	NaN	11.3	64.6	19.9	3.6	NaN	converted to %	Minimum 8 trees sampled. Branch values present. but included dead branches and twigs: nutrient values could not be accurately calculated.
red maple	1981	1984	NaN	NaN	NaN	NaN	NaN	NaN	NaN	NaN	NaN	NaN	0.043	0.215	1.265	0.048	0.01	0.0623	0.1371	0.0211	NaN	NaN	NaN	NaN	NaN	NaN	NaN	NaN	NaN	0.503	0.898	0.147	2.3	NaN	8.5	64	19.8	5.5	NaN	converted to %	Minimum 8 trees sampled. Branch values present. but included dead branches and twigs: nutrient values could not be accurately calculated.
red pine	NaN	NaN	19	46	0.0096	0.0273	0.315	0.0331	NaN	NaN	NaN	NaN	0.0399	0.129	0.483	0.0581	0.008	0.0445	0.0825	0.0192	0.0476	0.191	0.328	0.0615	NaN	NaN	NaN	NaN	0.109	0.407	0.306	0.094	NaN	NaN	NaN	NaN	NaN	NaN	NaN	Converted from ppm to %	Citation reported total biomass and total nutrients for a range of age stands in Minnesota. Wisconsin. and Michigan; the average alone is included in this database.
jack pine	NaN	NaN	19	46	0.0118	0.0249	0.172	0.0222	NaN	NaN	NaN	NaN	0.0287	0.11	0.439	0.0424	0.0058	0.043	0.071	0.0162	0.0534	0.228	0.206	0.0538	NaN	NaN	NaN	NaN	0.12	0.402	0.335	0.0812	NaN	NaN	NaN	NaN	NaN	NaN	NaN	Converted from ppm to %	Citation reported total biomass and total nutrients for a range of age stands in Minnesota. Wisconsin. and Michigan; the average alone is included in this database.
Norway spruce	1995	1995	59	59	0.035	0.09	0.31	0.05	NaN	NaN	NaN	NaN	0.056	0.274	0.822	0.108	0.009	0.054	0.07	0.014	0.074	0.189	0.389	0.068	NaN	NaN	NaN	NaN	0.125	0.567	0.533	0.167	NaN	NaN	NaN	NaN	NaN	NaN	NaN	converted to %	NaN
chestnut oak	1979	1980	50	120	NaN	NaN	NaN	NaN	0.01	0.04	0.73	NaN	NaN	NaN	NaN	NaN	NaN	NaN	NaN	NaN	0.02	0.09	0.55	NaN	NaN	NaN	NaN	NaN	0.12	1.14	0.77	NaN	NaN	NaN	NaN	NaN	NaN	NaN	NaN	% in selected tissues	NaN
white oak	1979	1980	50	120	NaN	NaN	NaN	NaN	0.01	0.07	0.87	NaN	NaN	NaN	NaN	NaN	NaN	NaN	NaN	NaN	0.01	0.07	0.74	NaN	NaN	NaN	NaN	NaN	0.11	1.2	1.06	NaN	NaN	NaN	NaN	NaN	NaN	NaN	NaN	% in selected tissues	NaN
oak	1979	1980	50	120	NaN	NaN	NaN	NaN	0.01	0.11	1.19	NaN	NaN	NaN	NaN	NaN	NaN	NaN	NaN	NaN	0.03	0.34	0.83	NaN	NaN	NaN	NaN	NaN	0.1	1.07	0.68	NaN	NaN	NaN	NaN	NaN	NaN	NaN	NaN	% in selected tissues	NaN
yellow-poplar	1979	1980	50	120	NaN	NaN	NaN	NaN	0.01	0.03	0.27	NaN	NaN	NaN	NaN	NaN	NaN	NaN	NaN	NaN	0.02	0.04	0.2	NaN	NaN	NaN	NaN	NaN	0.13	1.57	1.57	NaN	NaN	NaN	NaN	NaN	NaN	NaN	NaN	% in selected tissues	NaN
red maple	1979	1980	50	120	NaN	NaN	NaN	NaN	0.02	0.06	0.43	NaN	NaN	NaN	NaN	NaN	NaN	NaN	NaN	NaN	0.02	0.08	0.21	NaN	NaN	NaN	NaN	NaN	0.13	1	0.91	NaN	NaN	NaN	NaN	NaN	NaN	NaN	NaN	% in selected tissues	NaN
hickory	1979	1980	50	120	NaN	NaN	NaN	NaN	0.01	0.14	1.01	NaN	NaN	NaN	NaN	NaN	NaN	NaN	NaN	NaN	0.02	0.08	1	NaN	NaN	NaN	NaN	NaN	0.1	1.41	1.95	NaN	NaN	NaN	NaN	NaN	NaN	NaN	NaN	% in selected tissues	NaN
post oak	1970	1971	NaN	NaN	NaN	NaN	NaN	NaN	NaN	NaN	NaN	NaN	0.016	0.4643	90.213	0.1139	0.0055	0.4673	0.8995	0.0636	NaN	NaN	NaN	NaN	0.124	0.7304	20.849	0.2359	0.1441	0.8865	1.43	0.2316	NaN	NaN	NaN	NaN	NaN	NaN	NaN	converted to %	Authors reported nutrient concentrations for large and small branches; these were not included in the nutrient table. Ca bark value is very large but is not a typo; it was commented on but not explained by the authors.
red spruce	1964	1964	NaN	NaN	NaN	NaN	NaN	NaN	NaN	NaN	NaN	NaN	0.042	0.142	0.521	0.053	0.005	0.02	0.082	0.007	0.018	0.044	0.273	0.026	NaN	NaN	NaN	NaN	0.23	0.407	0.84	0.135	NaN	NaN	NaN	NaN	NaN	NaN	NaN	Al converted from ppm to %	Branches category includes all branches to 1 inch; branch wood and bark values were weighted- averaged to obtain whole branch values.
balsam fir	1964	1964	NaN	NaN	NaN	NaN	NaN	NaN	NaN	NaN	NaN	NaN	0.066	0.255	0.541	0.059	NaN	0.077	0.083	0.027	NaN	0.112	0.305	0.033	NaN	NaN	NaN	NaN	0.134	0.277	0.77	0.086	NaN	NaN	NaN	NaN	NaN	NaN	NaN	Al converted from ppm to %	Branches category includes all branches to 1 inch; branch wood and bark values were weighted- averaged to obtain whole branch values.
eastern hemlock	1964	1964	NaN	NaN	NaN	NaN	NaN	NaN	NaN	NaN	NaN	NaN	0.069	0.141	0.889	0.048	0.012	0.04	0.075	0.011	NaN	0.065	0.354	0.025	NaN	NaN	NaN	NaN	0.27	0.5	0.66	0.155	NaN	NaN	NaN	NaN	NaN	NaN	NaN	Al converted from ppm to %	Branches category includes all branches to 1 inch; branch wood and bark values were weighted- averaged to obtain whole branch values.
Eastern white pine	1964	1964	NaN	NaN	NaN	NaN	NaN	NaN	NaN	NaN	NaN	NaN	0.042	0.144	0.414	0.058	NaN	0.029	0.021	0.007	0.02	0.08	0.257	0.044	NaN	NaN	NaN	NaN	0.167	0.315	0.294	0.137	NaN	NaN	NaN	NaN	NaN	NaN	NaN	Al converted from ppm to %	Branches category includes all branches to 1 inch; branch wood and bark values were weighted- averaged to obtain whole branch values.
paper birch	1964	1964	NaN	NaN	NaN	NaN	NaN	NaN	NaN	NaN	NaN	NaN	0.037	0.098	0.96	0.044	0.015	0.027	0.074	0.018	0.022	0.068	0.344	0.029	NaN	NaN	NaN	NaN	0.133	0.84	0.63	0.158	NaN	NaN	NaN	NaN	NaN	NaN	NaN	Al converted from ppm to %	Branches category includes all branches to 1 inch; branch wood and bark values were weighted- averaged to obtain whole branch values.
red maple	1964	1964	NaN	NaN	NaN	NaN	NaN	NaN	NaN	NaN	NaN	NaN	0.062	0.199	1.27	0.045	0.003	0.069	0.082	0.012	0.028	0.126	0.348	0.027	NaN	NaN	NaN	NaN	0.275	0.65	0.705	0.103	NaN	NaN	NaN	NaN	NaN	NaN	NaN	Al converted from ppm to %	Branches category includes all branches to 1 inch; branch wood and bark values were weighted- averaged to obtain whole branch values.
quaking aspen	1964	1964	NaN	NaN	NaN	NaN	NaN	NaN	NaN	NaN	NaN	NaN	0.034	0.271	1.27	0.079	0.01	0.123	0.113	0.027	0.022	0.134	0.529	0.053	NaN	NaN	NaN	NaN	0.145	0.155	1.15	0.143	NaN	NaN	NaN	NaN	NaN	NaN	NaN	Al converted from ppm to %	Branches category includes all branches to 1 inch; branch wood and bark values were weighted- averaged to obtain whole branch values.
European beech	1967	1969	45	130	NaN	NaN	NaN	NaN	NaN	NaN	NaN	NaN	0.052	0.211	1	0.061	0.008	0.086	0.052	0.024	0.056	0.23	0.385	0.041	0.155	0.575	0.5	0.17	NaN	NaN	NaN	NaN	NaN	NaN	NaN	NaN	NaN	NaN	NaN	converted to %	Field layer nutrient values were subtracted from total aboveground value to obtain species aboveground values; Beech "current twig" values include foliage
Norway spruce	1967	1969	55	55	NaN	NaN	NaN	NaN	NaN	NaN	NaN	NaN	0.062	0.314	0.764	0.097	0.006	0.043	0.048	0.007	0.121	0.448	0.344	0.073	0.197	0.939	0.182	0.076	0.12	0.68	0.47	0.05	NaN	NaN	NaN	NaN	NaN	NaN	NaN	converted to %	Field layer nutrient values were subtracted from total aboveground value to obtain species aboveground values.
quaking aspen	1973	1973	16	91	0.0233	0.1692	15.933	0.0817	NaN	NaN	NaN	NaN	0.0497	0.2872	17.347	0.0861	0.0123	0.1029	0.1035	0.0262	0.0617	0.2925	1.685	0.1092	0.1087	0.4949	14.682	0.1561	0.1664	0.9386	12.107	0.2586	1.3	NaN	24.1	60.7	9.5	1.2	3.2	converted to %	Calculated percent weighted averages (nutrient values) for twigs from "old twigs" and "current twigs".
quaking aspen	1973	1973	29	88	0.0192	0.095	1.26	0.0733	NaN	NaN	NaN	NaN	0.06	0.2894	1.619	0.1386	0.0242	0.1032	0.1114	0.0288	0.07	0.3142	15.267	0.1425	0.1452	0.544	1.155	0.1877	0.16	11.133	12.108	0.235	5.9	NaN	21.9	48.7	16.8	2	4.7	converted to %	Calculated percent weighted averages (nutrient values) for twigs from "old twigs" and "current twigs".
quaking aspen	1974	1974	94	151	0.0217	0.0808	0.77	0.0567	NaN	NaN	NaN	NaN	0.0619	0.3132	1.49	0.1453	0.012	0.0759	0.1734	0.0379	0.0692	0.3217	10.092	0.0933	0.1404	0.6488	0.9846	0.1209	0.22	1.51	10.392	0.2633	5.4	NaN	19.1	59.1	13.8	0.8	1.8	converted to %	Calculated percent weighted averages (nutrient values) for twigs from "old twigs" and "current twigs".
balsam fir	1980	1980	NaN	NaN	0.03	0.026	0.406	0.032	NaN	NaN	NaN	NaN	0.058	0.222	0.695	0.06	0.01	0.067	0.058	0.018	0.083	0.238	0.41	0.06	NaN	NaN	NaN	NaN	0.117	0.36	0.735	0.078	6	1.8	9.3	48.6	18.8	NaN	15.8	% dry weight	Stem values refer to unmerchantable stem. Dead wood is comprised of dead branches.
white spruce	1980	1980	NaN	NaN	0.014	0.026	0.332	0.026	NaN	NaN	NaN	NaN	0.052	0.197	1.18	0.078	0.01	0.027	0.073	0.012	0.046	0.185	0.44	0.052	NaN	NaN	NaN	NaN	0.11	0.397	0.522	0.083	7.9	1.4	8	63.6	11.4	NaN	7.7	% dry weight	Stem values refer to unmerchantable stem. Dead wood is comprised of dead branches.
black spruce	1980	1980	NaN	NaN	0.022	0.023	0.387	0.03	NaN	NaN	NaN	NaN	0.037	0.157	1.07	0.067	0.01	0.031	0.113	0.013	0.044	0.163	0.399	0.053	NaN	NaN	NaN	NaN	0.1	0.393	0.456	0.087	8.9	1.5	8.4	57.5	15.8	NaN	8.5	% dry weight	Stem values refer to unmerchantable stem. Dead wood is comprised of dead branches.
red spruce	1980	1980	NaN	NaN	0.019	0.027	0.331	0.023	NaN	NaN	NaN	NaN	0.036	0.169	1.05	0.054	0.009	0.03	0.083	0.011	0.046	0.139	0.48	0.046	NaN	NaN	NaN	NaN	0.133	0.5	0.457	0.087	4.7	1.8	9.1	62.1	12.8	NaN	9.5	% dry weight	Stem values refer to unmerchantable stem. Dead wood is comprised of dead branches.
red maple	1980	1980	NaN	NaN	0.012	0.022	0.398	0.032	NaN	NaN	NaN	NaN	0.037	0.15	1.45	0.044	0.011	0.06	0.084	0.017	0.037	0.186	0.416	0.033	NaN	NaN	NaN	NaN	0.19	0.853	0.52	0.157	3.2	NaN	8.8	68	18	NaN	2	% dry weight	Dead wood is comprised of dead branches.
sugar maple	1980	1980	NaN	NaN	0.014	0.048	0.38	0.036	NaN	NaN	NaN	NaN	0.036	0.186	1.55	0.077	0.011	0.059	0.111	0.026	0.043	0.194	0.413	0.046	NaN	NaN	NaN	NaN	0.186	0.973	0.503	0.153	2.5	NaN	8.6	68.4	18.5	NaN	2	% dry weight	Dead wood is comprised of dead branches.
yellow birch	1980	1980	NaN	NaN	0.028	0.05	0.396	0.042	NaN	NaN	NaN	NaN	0.03	0.122	1.09	0.05	0.01	0.04	0.092	0.023	0.08	0.152	0.392	0.055	NaN	NaN	NaN	NaN	0.147	0.833	0.618	0.267	1.6	NaN	8.6	66.1	21.5	NaN	2.2	% dry weight	Dead wood is comprised of dead branches.
paper birch	1980	1980	NaN	NaN	0.022	0.03	0.345	0.033	NaN	NaN	NaN	NaN	0.033	0.082	0.83	0.042	0.012	0.043	0.068	0.02	0.067	0.087	0.376	0.037	NaN	NaN	NaN	NaN	0.189	0.536	0.594	0.14	2.1	NaN	10.7	68.4	16.9	NaN	1.9	% dry weight	Dead wood is comprised of dead branches.
bigtooth aspen	1980	1980	NaN	NaN	0.01	0.05	0.53	0.036	NaN	NaN	NaN	NaN	0.032	0.213	0.883	0.063	0.016	0.099	0.073	0.029	0.064	0.306	0.626	0.07	NaN	NaN	NaN	NaN	0.211	1.22	0.64	0.25	5.1	NaN	15.2	58.3	19.1	NaN	2.3	% dry weight	Dead wood is comprised of dead branches.
quaking aspen	1980	1980	NaN	NaN	0.017	0.05	0.498	0.052	NaN	NaN	NaN	NaN	0.048	0.272	0.948	0.108	0.015	0.138	0.11	0.037	0.085	0.367	0.598	0.112	NaN	NaN	NaN	NaN	0.188	1.42	0.717	0.243	5.3	NaN	17.6	58.4	16.6	NaN	2.1	% dry weight	Dead wood is comprised of dead branches.
Scotch pine	1957	1957	33	33	0.025	0.025	0.11	0.013	0.011	0.067	0.104	0.026	NaN	NaN	NaN	NaN	NaN	NaN	NaN	NaN	0.067	0.3	0.3	0.033	NaN	NaN	NaN	NaN	0.2	1	0.8	0.2	NaN	NaN	NaN	NaN	NaN	NaN	NaN	converted to %	Dead wood is comprised of dead branches. Converted DBH from inches to cm. Calculated average height and biomass values from presented data. Calculated number of trees/ha based on trees per plot and plot size..
Scotch pine	1957	1957	33	33	0.017	0.042	0.13	0.017	0.011	0.073	0.108	0.022	NaN	NaN	NaN	NaN	NaN	NaN	NaN	NaN	0.055	0.29	0.22	0.036	NaN	NaN	NaN	NaN	0.13	0.63	0.58	0.117	NaN	NaN	NaN	NaN	NaN	NaN	NaN	converted to %	Dead wood is comprised of dead branches. Converted DBH from inches to cm. Calculated average height and biomass values from presented data. Calculated number of trees/ha based on trees per plot and plot size..
Scotch pine	1957	1957	33	33	0.02	0.03	0.16	0.02	0.011	0.066	0.098	0.02	NaN	NaN	NaN	NaN	NaN	NaN	NaN	NaN	0.073	0.32	0.26	0.057	NaN	NaN	NaN	NaN	0.13	0.53	0.57	0.088	NaN	NaN	NaN	NaN	NaN	NaN	NaN	converted to %	Dead wood is comprised of dead branches. Converted DBH from inches to cm. Calculated average height and biomass values from presented data. Calculated number of trees/ha based on trees per plot and plot size..
Scotch pine	1957	1957	33	33	0.017	0.039	0.14	0.022	0.009	0.069	0.089	0.019	NaN	NaN	NaN	NaN	NaN	NaN	NaN	NaN	0.046	0.28	0.19	0.059	NaN	NaN	NaN	NaN	0.14	0.61	0.49	0.079	NaN	NaN	NaN	NaN	NaN	NaN	NaN	converted to %	Dead wood is comprised of dead branches. Converted DBH from inches to cm. Calculated average height and biomass values from presented data. Calculated number of trees/ha based on trees per plot and plot size..
Scotch pine	1957	1957	33	33	0.018	0.04	0.13	0.022	0.011	0.075	0.098	0.019	NaN	NaN	NaN	NaN	NaN	NaN	NaN	NaN	0.038	0.23	0.2	0.049	NaN	NaN	NaN	NaN	0.11	0.61	0.42	0.056	NaN	NaN	NaN	NaN	NaN	NaN	NaN	converted to %	Dead wood is comprised of dead branches. Converted DBH from inches to cm. Calculated average height and biomass values from presented data. Calculated number of trees/ha based on trees per plot and plot size..
black spruce	1962	1962	65	65	NaN	NaN	NaN	NaN	NaN	NaN	NaN	NaN	0.12	0.17	0.97	NaN	0.007	0.027	0.066	NaN	0.056	0.13	0.4	0.044	NaN	NaN	NaN	NaN	0.19	0.36	0.88	0.11	NaN	NaN	NaN	NaN	NaN	NaN	NaN	converted to %	P for bole. bark. and branches and Mg for stem and branches were calculated from figure measurements. Wood and bark nutrient values from the figures were combined for database entry.
eastern cottonwood	NaN	NaN	7	7	NaN	NaN	NaN	NaN	NaN	NaN	NaN	NaN	0.06	0.42	2.65	0.12	0.02	0.13	0.12	0.026	0.056	0.33	0.83	0.065	NaN	NaN	NaN	NaN	0.24	1.4	2.6	0.21	NaN	NaN	NaN	NaN	NaN	NaN	NaN	converted to %	Performed unit conversions for stand parameters.
eastern cottonwood	NaN	NaN	8	8	NaN	NaN	NaN	NaN	NaN	NaN	NaN	NaN	0.08	0.62	2.09	0.13	0.022	0.12	0.11	0.022	0.073	0.36	0.83	0.083	NaN	NaN	NaN	NaN	0.22	1.5	2.8	0.28	NaN	NaN	NaN	NaN	NaN	NaN	NaN	converted to %	Performed unit conversions for stand parameters.
eastern cottonwood	NaN	NaN	7	7	NaN	NaN	NaN	NaN	NaN	NaN	NaN	NaN	0.07	0.5	1.86	0.14	0.017	0.12	0.11	0.025	0.054	0.35	0.65	0.069	NaN	NaN	NaN	NaN	0.21	1.3	1.8	0.33	NaN	NaN	NaN	NaN	NaN	NaN	NaN	converted to %	Performed unit conversions for stand parameters.
eastern cottonwood	NaN	NaN	9	9	NaN	NaN	NaN	NaN	NaN	NaN	NaN	NaN	0.05	0.45	2	0.16	0.012	0.12	0.11	0.027	0.053	0.33	0.87	0.085	NaN	NaN	NaN	NaN	0.22	1.7	2.8	0.39	NaN	NaN	NaN	NaN	NaN	NaN	NaN	converted to %	Performed unit conversions for stand parameters.
eastern cottonwood	NaN	NaN	8	8	NaN	NaN	NaN	NaN	NaN	NaN	NaN	NaN	0.06	0.43	1.76	0.14	0.014	0.13	0.12	0.02	0.061	0.31	0.55	0.068	NaN	NaN	NaN	NaN	0.17	1.2	2	0.33	NaN	NaN	NaN	NaN	NaN	NaN	NaN	converted to %	Performed unit conversions for stand parameters.
eastern cottonwood	NaN	NaN	7	7	NaN	NaN	NaN	NaN	NaN	NaN	NaN	NaN	0.08	0.54	2.2	0.13	0.031	0.16	0.13	0.029	0.094	0.58	1.13	0.094	NaN	NaN	NaN	NaN	0.19	0.9	2.4	0.25	NaN	NaN	NaN	NaN	NaN	NaN	NaN	converted to %	Performed unit conversions for stand parameters.
eastern cottonwood	NaN	NaN	8	8	NaN	NaN	NaN	NaN	NaN	NaN	NaN	NaN	0.07	0.39	2.04	0.15	0.012	0.13	0.13	0.027	0.059	0.34	0.96	0.132	NaN	NaN	NaN	NaN	0.18	1.2	2	0.14	NaN	NaN	NaN	NaN	NaN	NaN	NaN	converted to %	Performed unit conversions for stand parameters.
eastern cottonwood	NaN	NaN	6	6	NaN	NaN	NaN	NaN	NaN	NaN	NaN	NaN	0.09	0.47	2.05	0.17	0.052	0.17	0.12	0.039	0.233	0.8	2.77	0.3	NaN	NaN	NaN	NaN	0.41	1.9	4.5	0.68	NaN	NaN	NaN	NaN	NaN	NaN	NaN	converted to %	Performed unit conversions for stand parameters.
red spruce	NaN	NaN	32	32	NaN	NaN	NaN	NaN	0.23	0.066	0.268	0.027	NaN	NaN	NaN	NaN	NaN	NaN	NaN	NaN	0.06	0.11	0.385	0.044	NaN	NaN	NaN	NaN	0.173	0.49	0.42	0.083	NaN	NaN	NaN	NaN	NaN	NaN	NaN	Mn. Al converted from ppm to %	Entered average nutrient data from tables 1 and 2. biomass data from table 13. Performed unit conversions on height. stem density.
red spruce	NaN	NaN	46	46	NaN	NaN	NaN	NaN	0.23	0.066	0.268	0.027	NaN	NaN	NaN	NaN	NaN	NaN	NaN	NaN	0.06	0.11	0.385	0.044	NaN	NaN	NaN	NaN	0.173	0.49	0.42	0.083	NaN	NaN	NaN	NaN	NaN	NaN	NaN	Mn. Al converted from ppm to %	Entered average nutrient data from tables 1 and 2. biomass data from table 13. Performed unit conversions on height. stem density.
red spruce	NaN	NaN	57	57	NaN	NaN	NaN	NaN	0.23	0.066	0.268	0.027	NaN	NaN	NaN	NaN	NaN	NaN	NaN	NaN	0.06	0.11	0.385	0.044	NaN	NaN	NaN	NaN	0.173	0.49	0.42	0.083	NaN	NaN	NaN	NaN	NaN	NaN	NaN	Mn. Al converted from ppm to %	Entered average nutrient data from tables 1 and 2. biomass data from table 13. Performed unit conversions on height. stem density.
red spruce	NaN	NaN	67	67	NaN	NaN	NaN	NaN	0.23	0.066	0.268	0.027	NaN	NaN	NaN	NaN	NaN	NaN	NaN	NaN	0.06	0.11	0.385	0.044	NaN	NaN	NaN	NaN	0.173	0.49	0.42	0.083	NaN	NaN	NaN	NaN	NaN	NaN	NaN	Mn. Al converted from ppm to %	Entered average nutrient data from tables 1 and 2. biomass data from table 13. Performed unit conversions on height. stem density.
balsam fir	NaN	NaN	29	29	NaN	NaN	NaN	NaN	0.3	0.062	0.264	0.03	NaN	NaN	NaN	NaN	NaN	NaN	NaN	NaN	0.146	0.24	0.389	0.047	NaN	NaN	NaN	NaN	0.139	0.47	0.681	0.089	NaN	NaN	NaN	NaN	NaN	NaN	NaN	Mn. Al converted from ppm to %	Entered average nutrient data from tables 1 and 2. biomass data from table 13. Performed unit conversions on height. stem density. Nutrient Concentration is the same for multiple biomass values.
balsam fir	NaN	NaN	37	37	NaN	NaN	NaN	NaN	0.3	0.062	0.264	0.03	NaN	NaN	NaN	NaN	NaN	NaN	NaN	NaN	0.146	0.24	0.389	0.047	NaN	NaN	NaN	NaN	0.139	0.47	0.681	0.089	NaN	NaN	NaN	NaN	NaN	NaN	NaN	Mn. Al converted from ppm to %	Entered average nutrient data from tables 1 and 2. biomass data from table 13. Performed unit conversions on height. stem density. Nutrient Concentration is the same for multiple biomass values.
balsam fir	NaN	NaN	43	43	NaN	NaN	NaN	NaN	0.3	0.062	0.264	0.03	NaN	NaN	NaN	NaN	NaN	NaN	NaN	NaN	0.146	0.24	0.389	0.047	NaN	NaN	NaN	NaN	0.139	0.47	0.681	0.089	NaN	NaN	NaN	NaN	NaN	NaN	NaN	Mn. Al converted from ppm to %	Entered average nutrient data from tables 1 and 2. biomass data from table 13. Performed unit conversions on height. stem density. Nutrient Concentration is the same for multiple biomass values.
balsam fir	NaN	NaN	48	48	NaN	NaN	NaN	NaN	0.3	0.062	0.264	0.03	NaN	NaN	NaN	NaN	NaN	NaN	NaN	NaN	0.146	0.24	0.389	0.047	NaN	NaN	NaN	NaN	0.139	0.47	0.681	0.089	NaN	NaN	NaN	NaN	NaN	NaN	NaN	Mn. Al converted from ppm to %	Entered average nutrient data from tables 1 and 2. biomass data from table 13. Performed unit conversions on height. stem density. Nutrient Concentration is the same for multiple biomass values.
eastern hemlock	NaN	NaN	18	18	NaN	NaN	NaN	NaN	0.021	0.05	0.241	0.023	NaN	NaN	NaN	NaN	NaN	NaN	NaN	NaN	0.046	0.09	0.428	0.052	NaN	NaN	NaN	NaN	0.209	0.47	0.607	0.124	NaN	NaN	NaN	NaN	NaN	NaN	NaN	Mn. Al converted from ppm to %	Entered average nutrient data from tables 1 and 2. biomass data from table 13. Performed unit conversions on height. stem density. Nutrient Concentration is the same for multiple biomass values.
eastern hemlock	NaN	NaN	21	21	NaN	NaN	NaN	NaN	0.021	0.05	0.241	0.023	NaN	NaN	NaN	NaN	NaN	NaN	NaN	NaN	0.046	0.09	0.428	0.052	NaN	NaN	NaN	NaN	0.209	0.47	0.607	0.124	NaN	NaN	NaN	NaN	NaN	NaN	NaN	Mn. Al converted from ppm to %	Entered average nutrient data from tables 1 and 2. biomass data from table 13. Performed unit conversions on height. stem density. Nutrient Concentration is the same for multiple biomass values.
eastern hemlock	NaN	NaN	24	24	NaN	NaN	NaN	NaN	0.021	0.05	0.241	0.023	NaN	NaN	NaN	NaN	NaN	NaN	NaN	NaN	0.046	0.09	0.428	0.052	NaN	NaN	NaN	NaN	0.209	0.47	0.607	0.124	NaN	NaN	NaN	NaN	NaN	NaN	NaN	Mn. Al converted from ppm to %	Entered average nutrient data from tables 1 and 2. biomass data from table 13. Performed unit conversions on height. stem density. Nutrient Concentration is the same for multiple biomass values.
eastern hemlock	NaN	NaN	27	27	NaN	NaN	NaN	NaN	0.021	0.05	0.241	0.023	NaN	NaN	NaN	NaN	NaN	NaN	NaN	NaN	0.046	0.09	0.428	0.052	NaN	NaN	NaN	NaN	0.209	0.47	0.607	0.124	NaN	NaN	NaN	NaN	NaN	NaN	NaN	Mn. Al converted from ppm to %	Entered average nutrient data from tables 1 and 2. biomass data from table 13. Performed unit conversions on height. stem density. Nutrient Concentration is the same for multiple biomass values.
Eastern white pine	NaN	NaN	20	20	NaN	NaN	NaN	NaN	0.019	0.109	0.139	0.035	NaN	NaN	NaN	NaN	NaN	NaN	NaN	NaN	0.053	0.198	0.305	0.06	NaN	NaN	NaN	NaN	0.16	0.442	0.27	0.105	NaN	NaN	NaN	NaN	NaN	NaN	NaN	Mn. Al converted from ppm to %	Entered average nutrient data from tables 1 and 2. biomass data from table 13. Performed unit conversions on height. stem density. Nutrient Concentration is the same for multiple biomass values.
Eastern white pine	NaN	NaN	26	26	NaN	NaN	NaN	NaN	0.019	0.109	0.139	0.035	NaN	NaN	NaN	NaN	NaN	NaN	NaN	NaN	0.053	0.198	0.305	0.06	NaN	NaN	NaN	NaN	0.16	0.442	0.27	0.105	NaN	NaN	NaN	NaN	NaN	NaN	NaN	Mn. Al converted from ppm to %	Entered average nutrient data from tables 1 and 2. biomass data from table 13. Performed unit conversions on height. stem density. Nutrient Concentration is the same for multiple biomass values.
Eastern white pine	NaN	NaN	30	30	NaN	NaN	NaN	NaN	0.019	0.109	0.139	0.035	NaN	NaN	NaN	NaN	NaN	NaN	NaN	NaN	0.053	0.198	0.305	0.06	NaN	NaN	NaN	NaN	0.16	0.442	0.27	0.105	NaN	NaN	NaN	NaN	NaN	NaN	NaN	Mn. Al converted from ppm to %	Entered average nutrient data from tables 1 and 2. biomass data from table 13. Performed unit conversions on height. stem density. Nutrient Concentration is the same for multiple biomass values.
Eastern white pine	NaN	NaN	34	34	NaN	NaN	NaN	NaN	0.019	0.109	0.139	0.035	NaN	NaN	NaN	NaN	NaN	NaN	NaN	NaN	0.053	0.198	0.305	0.06	NaN	NaN	NaN	NaN	0.16	0.442	0.27	0.105	NaN	NaN	NaN	NaN	NaN	NaN	NaN	Mn. Al converted from ppm to %	Entered average nutrient data from tables 1 and 2. biomass data from table 13. Performed unit conversions on height. stem density. Nutrient Concentration is the same for multiple biomass values.
white cedar	NaN	NaN	31	31	NaN	NaN	NaN	NaN	0.012	0.021	0.73	0.028	NaN	NaN	NaN	NaN	NaN	NaN	NaN	NaN	0.025	0.047	1.14	0.045	NaN	NaN	NaN	NaN	0.089	0.21	1.47	0.107	NaN	NaN	NaN	NaN	NaN	NaN	NaN	Mn. Al converted from ppm to %	Entered average nutrient data from tables 1 and 2. biomass data from table 13. Performed unit conversions on height. stem density. Nutrient Concentration is the same for multiple biomass values.
white cedar	NaN	NaN	60	60	NaN	NaN	NaN	NaN	0.012	0.021	0.73	0.028	NaN	NaN	NaN	NaN	NaN	NaN	NaN	NaN	0.025	0.047	1.14	0.045	NaN	NaN	NaN	NaN	0.089	0.21	1.47	0.107	NaN	NaN	NaN	NaN	NaN	NaN	NaN	Mn. Al converted from ppm to %	Entered average nutrient data from tables 1 and 2. biomass data from table 13. Performed unit conversions on height. stem density. Nutrient Concentration is the same for multiple biomass values.
white cedar	NaN	NaN	77	77	NaN	NaN	NaN	NaN	0.012	0.021	0.73	0.028	NaN	NaN	NaN	NaN	NaN	NaN	NaN	NaN	0.025	0.047	1.14	0.045	NaN	NaN	NaN	NaN	0.089	0.21	1.47	0.107	NaN	NaN	NaN	NaN	NaN	NaN	NaN	Mn. Al converted from ppm to %	Entered average nutrient data from tables 1 and 2. biomass data from table 13. Performed unit conversions on height. stem density. Nutrient Concentration is the same for multiple biomass values.
white cedar	NaN	NaN	90	90	NaN	NaN	NaN	NaN	0.012	0.021	0.73	0.028	NaN	NaN	NaN	NaN	NaN	NaN	NaN	NaN	0.025	0.047	1.14	0.045	NaN	NaN	NaN	NaN	0.089	0.21	1.47	0.107	NaN	NaN	NaN	NaN	NaN	NaN	NaN	Mn. Al converted from ppm to %	Entered average nutrient data from tables 1 and 2. biomass data from table 13. Performed unit conversions on height. stem density. Nutrient Concentration is the same for multiple biomass values.
paper birch	NaN	NaN	14	14	NaN	NaN	NaN	NaN	0.024	0.11	0.196	0.024	NaN	NaN	NaN	NaN	NaN	NaN	NaN	NaN	0.046	0.12	0.296	0.072	NaN	NaN	NaN	NaN	0.202	0.71	0.58	0.178	NaN	NaN	NaN	NaN	NaN	NaN	NaN	Mn. Al converted from ppm to %	Entered average nutrient data from tables 1 and 2. biomass data from table 13. Performed unit conversions on height. stem density. Nutrient Concentration is the same for multiple biomass values.
paper birch	NaN	NaN	22	22	NaN	NaN	NaN	NaN	0.024	0.11	0.196	0.024	NaN	NaN	NaN	NaN	NaN	NaN	NaN	NaN	0.046	0.12	0.296	0.072	NaN	NaN	NaN	NaN	0.202	0.71	0.58	0.178	NaN	NaN	NaN	NaN	NaN	NaN	NaN	Mn. Al converted from ppm to %	Entered average nutrient data from tables 1 and 2. biomass data from table 13. Performed unit conversions on height. stem density. Nutrient Concentration is the same for multiple biomass values.
paper birch	NaN	NaN	27	27	NaN	NaN	NaN	NaN	0.024	0.11	0.196	0.024	NaN	NaN	NaN	NaN	NaN	NaN	NaN	NaN	0.046	0.12	0.296	0.072	NaN	NaN	NaN	NaN	0.202	0.71	0.58	0.178	NaN	NaN	NaN	NaN	NaN	NaN	NaN	Mn. Al converted from ppm to %	Entered average nutrient data from tables 1 and 2. biomass data from table 13. Performed unit conversions on height. stem density. Nutrient Concentration is the same for multiple biomass values.
paper birch	NaN	NaN	32	32	NaN	NaN	NaN	NaN	0.024	0.11	0.196	0.024	NaN	NaN	NaN	NaN	NaN	NaN	NaN	NaN	0.046	0.12	0.296	0.072	NaN	NaN	NaN	NaN	0.202	0.71	0.58	0.178	NaN	NaN	NaN	NaN	NaN	NaN	NaN	Mn. Al converted from ppm to %	Entered average nutrient data from tables 1 and 2. biomass data from table 13. Performed unit conversions on height. stem density. Nutrient Concentration is the same for multiple biomass values.
red maple	NaN	NaN	20	20	NaN	NaN	NaN	NaN	0.04	0.16	0.5	0.038	NaN	NaN	NaN	NaN	NaN	NaN	NaN	NaN	0.052	0.17	0.69	0.05	NaN	NaN	NaN	NaN	0.218	0.73	0.65	0.173	NaN	NaN	NaN	NaN	NaN	NaN	NaN	Mn. Al converted from ppm to %	Entered average nutrient data from tables 1 and 2. biomass data from table 13. Performed unit conversions on height. stem density. Nutrient Concentration is the same for multiple biomass values.
red maple	NaN	NaN	30	30	NaN	NaN	NaN	NaN	0.04	0.16	0.5	0.038	NaN	NaN	NaN	NaN	NaN	NaN	NaN	NaN	0.052	0.17	0.69	0.05	NaN	NaN	NaN	NaN	0.218	0.73	0.65	0.173	NaN	NaN	NaN	NaN	NaN	NaN	NaN	Mn. Al converted from ppm to %	Entered average nutrient data from tables 1 and 2. biomass data from table 13. Performed unit conversions on height. stem density. Nutrient Concentration is the same for multiple biomass values.
red maple	NaN	NaN	37	37	NaN	NaN	NaN	NaN	0.04	0.16	0.5	0.038	NaN	NaN	NaN	NaN	NaN	NaN	NaN	NaN	0.052	0.17	0.69	0.05	NaN	NaN	NaN	NaN	0.218	0.73	0.65	0.173	NaN	NaN	NaN	NaN	NaN	NaN	NaN	Mn. Al converted from ppm to %	Entered average nutrient data from tables 1 and 2. biomass data from table 13. Performed unit conversions on height. stem density. Nutrient Concentration is the same for multiple biomass values.
red maple	NaN	NaN	44	44	NaN	NaN	NaN	NaN	0.04	0.16	0.5	0.038	NaN	NaN	NaN	NaN	NaN	NaN	NaN	NaN	0.052	0.17	0.69	0.05	NaN	NaN	NaN	NaN	0.218	0.73	0.65	0.173	NaN	NaN	NaN	NaN	NaN	NaN	NaN	Mn. Al converted from ppm to %	Entered average nutrient data from tables 1 and 2. biomass data from table 13. Performed unit conversions on height. stem density. Nutrient Concentration is the same for multiple biomass values.
quaking aspen	NaN	NaN	13	13	NaN	NaN	NaN	NaN	0.024	0.13	0.53	0.041	NaN	NaN	NaN	NaN	NaN	NaN	NaN	NaN	0.055	0.21	0.75	0.066	NaN	NaN	NaN	NaN	0.152	0.81	1.11	0.212	NaN	NaN	NaN	NaN	NaN	NaN	NaN	Mn. Al converted from ppm to %	Entered average nutrient data from tables 1 and 2. biomass data from table 13. Performed unit conversions on height. stem density. Nutrient Concentration is the same for multiple biomass values.
quaking aspen	NaN	NaN	19	19	NaN	NaN	NaN	NaN	0.024	0.13	0.53	0.041	NaN	NaN	NaN	NaN	NaN	NaN	NaN	NaN	0.055	0.21	0.75	0.066	NaN	NaN	NaN	NaN	0.152	0.81	1.11	0.212	NaN	NaN	NaN	NaN	NaN	NaN	NaN	Mn. Al converted from ppm to %	Entered average nutrient data from tables 1 and 2. biomass data from table 13. Performed unit conversions on height. stem density. Nutrient Concentration is the same for multiple biomass values.
quaking aspen	NaN	NaN	22	22	NaN	NaN	NaN	NaN	0.024	0.13	0.53	0.041	NaN	NaN	NaN	NaN	NaN	NaN	NaN	NaN	0.055	0.21	0.75	0.066	NaN	NaN	NaN	NaN	0.152	0.81	1.11	0.212	NaN	NaN	NaN	NaN	NaN	NaN	NaN	Mn. Al converted from ppm to %	Entered average nutrient data from tables 1 and 2. biomass data from table 13. Performed unit conversions on height. stem density. Nutrient Concentration is the same for multiple biomass values.
quaking aspen	NaN	NaN	28	28	NaN	NaN	NaN	NaN	0.024	0.13	0.53	0.041	NaN	NaN	NaN	NaN	NaN	NaN	NaN	NaN	0.055	0.21	0.75	0.066	NaN	NaN	NaN	NaN	0.152	0.81	1.11	0.212	NaN	NaN	NaN	NaN	NaN	NaN	NaN	NaN	Entered average nutrient data from tables 1 and 2. biomass data from table 13. Performed unit conversions on height. stem density. Nutrient Concentration is the same for multiple biomass values.
red maple	1979	1979	58	58	NaN	NaN	NaN	NaN	NaN	NaN	NaN	NaN	NaN	NaN	NaN	NaN	NaN	NaN	NaN	NaN	NaN	NaN	NaN	NaN	NaN	NaN	NaN	NaN	0.17	0.69	1.15	0.2	NaN	NaN	NaN	NaN	NaN	NaN	NaN	NaN	Stand density refers to total stand density. not just red maple.
red maple	1979	1979	51	51	NaN	NaN	NaN	NaN	NaN	NaN	NaN	NaN	NaN	NaN	NaN	NaN	NaN	NaN	NaN	NaN	NaN	NaN	NaN	NaN	NaN	NaN	NaN	NaN	0.15	0.72	0.75	0.15	NaN	NaN	NaN	NaN	NaN	NaN	NaN	NaN	Stand density refers to total stand density. not just red maple.
northern red oak	1993	1993	NaN	NaN	NaN	NaN	NaN	NaN	NaN	NaN	NaN	NaN	NaN	NaN	NaN	NaN	NaN	NaN	NaN	NaN	NaN	NaN	NaN	NaN	NaN	NaN	NaN	NaN	NaN	0.709	0.532	0.139	NaN	NaN	NaN	NaN	NaN	NaN	NaN	NaN	NaN
Eastern white pine	1993	1993	NaN	NaN	NaN	NaN	NaN	NaN	NaN	NaN	NaN	NaN	NaN	NaN	NaN	NaN	NaN	NaN	NaN	NaN	NaN	NaN	NaN	NaN	NaN	NaN	NaN	NaN	NaN	0.519	0.162	0.117	NaN	NaN	NaN	NaN	NaN	NaN	NaN	NaN	NaN
northern red oak	1993	1993	NaN	NaN	NaN	NaN	NaN	NaN	NaN	NaN	NaN	NaN	NaN	NaN	NaN	NaN	NaN	NaN	NaN	NaN	NaN	NaN	NaN	NaN	NaN	NaN	NaN	NaN	NaN	0.744	0.736	0.151	NaN	NaN	NaN	NaN	NaN	NaN	NaN	NaN	NaN
Eastern white pine	1993	1993	NaN	NaN	NaN	NaN	NaN	NaN	NaN	NaN	NaN	NaN	NaN	NaN	NaN	NaN	NaN	NaN	NaN	NaN	NaN	NaN	NaN	NaN	NaN	NaN	NaN	NaN	NaN	0.543	0.237	0.122	NaN	NaN	NaN	NaN	NaN	NaN	NaN	NaN	NaN
northern red oak	1993	1993	NaN	NaN	NaN	NaN	NaN	NaN	NaN	NaN	NaN	NaN	NaN	NaN	NaN	NaN	NaN	NaN	NaN	NaN	NaN	NaN	NaN	NaN	NaN	NaN	NaN	NaN	NaN	0.806	0.413	0.148	NaN	NaN	NaN	NaN	NaN	NaN	NaN	NaN	NaN
Eastern white pine	1993	1993	NaN	NaN	NaN	NaN	NaN	NaN	NaN	NaN	NaN	NaN	NaN	NaN	NaN	NaN	NaN	NaN	NaN	NaN	NaN	NaN	NaN	NaN	NaN	NaN	NaN	NaN	NaN	0.552	0.142	0.0875	NaN	NaN	NaN	NaN	NaN	NaN	NaN	NaN	NaN
northern red oak	1993	1993	NaN	NaN	NaN	NaN	NaN	NaN	NaN	NaN	NaN	NaN	NaN	NaN	NaN	NaN	NaN	NaN	NaN	NaN	NaN	NaN	NaN	NaN	NaN	NaN	NaN	NaN	NaN	0.944	0.443	0.163	NaN	NaN	NaN	NaN	NaN	NaN	NaN	NaN	NaN
Eastern white pine	1993	1993	NaN	NaN	NaN	NaN	NaN	NaN	NaN	NaN	NaN	NaN	NaN	NaN	NaN	NaN	NaN	NaN	NaN	NaN	NaN	NaN	NaN	NaN	NaN	NaN	NaN	NaN	NaN	0.679	0.126	0.092	NaN	NaN	NaN	NaN	NaN	NaN	NaN	NaN	NaN
northern red oak	1993	1993	NaN	NaN	NaN	NaN	NaN	NaN	NaN	NaN	NaN	NaN	NaN	NaN	NaN	NaN	NaN	NaN	NaN	NaN	NaN	NaN	NaN	NaN	NaN	NaN	NaN	NaN	NaN	0.828	0.505	0.177	NaN	NaN	NaN	NaN	NaN	NaN	NaN	NaN	NaN
Eastern white pine	1993	1993	NaN	NaN	NaN	NaN	NaN	NaN	NaN	NaN	NaN	NaN	NaN	NaN	NaN	NaN	NaN	NaN	NaN	NaN	NaN	NaN	NaN	NaN	NaN	NaN	NaN	NaN	NaN	0.667	0.117	0.1	NaN	NaN	NaN	NaN	NaN	NaN	NaN	NaN	NaN
balsam fir	1971	1975	10	10	NaN	NaN	NaN	NaN	NaN	NaN	NaN	NaN	NaN	0.4	0.64	0.08	NaN	0.067	0.067	0.017	NaN	0.28	0.28	0.043	NaN	NaN	NaN	NaN	NaN	0.32	0.55	0.074	NaN	NaN	NaN	NaN	NaN	NaN	NaN	converted to %	Nutrient and biomass values for an "average stand" of this age. The author calculated this value with equations based on values from 47 trees.
balsam fir	1971	1975	20	20	NaN	NaN	NaN	NaN	NaN	NaN	NaN	NaN	NaN	0.23	0.62	0.08	NaN	0.072	0.068	0.018	NaN	0.29	0.28	0.07	NaN	NaN	NaN	NaN	NaN	0.33	0.54	0.075	NaN	NaN	NaN	NaN	NaN	NaN	NaN	converted to %	Nutrient and biomass values for an "average stand" of this age. The author calculated this value with equations based on values from 47 trees.
balsam fir	1971	1975	30	30	NaN	NaN	NaN	NaN	NaN	NaN	NaN	NaN	NaN	0.21	0.72	0.07	NaN	0.07	0.072	0.019	NaN	0.28	0.3	0.061	NaN	NaN	NaN	NaN	NaN	0.33	0.53	0.075	NaN	NaN	NaN	NaN	NaN	NaN	NaN	converted to %	Nutrient and biomass values for an "average stand" of this age. The author calculated this value with equations based on values from 47 trees.
balsam fir	1971	1975	40	40	NaN	NaN	NaN	NaN	NaN	NaN	NaN	NaN	NaN	0.21	0.97	0.07	NaN	0.07	0.087	0.022	NaN	0.29	0.39	0.053	NaN	NaN	NaN	NaN	NaN	0.34	0.52	0.075	NaN	NaN	NaN	NaN	NaN	NaN	NaN	converted to %	Nutrient and biomass values for an "average stand" of this age. The author calculated this value with equations based on values from 47 trees.
balsam fir	1971	1975	50	50	NaN	NaN	NaN	NaN	NaN	NaN	NaN	NaN	NaN	0.22	1	0.07	NaN	0.07	0.087	0.022	NaN	0.29	0.39	0.053	NaN	NaN	NaN	NaN	NaN	0.33	0.52	0.075	NaN	NaN	NaN	NaN	NaN	NaN	NaN	converted to %	Nutrient and biomass values for an "average stand" of this age. The author calculated this value with equations based on values from 47 trees.
balsam fir	1971	1975	60	60	NaN	NaN	NaN	NaN	NaN	NaN	NaN	NaN	NaN	0.22	0.99	0.07	NaN	0.07	0.085	0.022	NaN	0.29	0.38	0.053	NaN	NaN	NaN	NaN	NaN	0.33	0.52	0.074	NaN	NaN	NaN	NaN	NaN	NaN	NaN	converted to %	Nutrient and biomass values for an "average stand" of this age. The author calculated this value with equations based on values from 47 trees.
chestnut oak	NaN	NaN	NaN	NaN	NaN	NaN	NaN	NaN	NaN	NaN	NaN	NaN	NaN	0.13	1.25	0.07	NaN	0.18	0.09	0.01	NaN	NaN	NaN	NaN	0.15	0.39	0.68	0.08	0.16	1.26	0.58	0.14	NaN	NaN	NaN	NaN	NaN	NaN	NaN	NaN	Authors did not did not distinguish between trunk and branch biomass components; "bark" and "bole" nutrient and biomass values refer to combined trunk and branch bark and wood biomass values.
flowering dogwood	NaN	NaN	NaN	NaN	NaN	NaN	NaN	NaN	NaN	NaN	NaN	NaN	NaN	0.34	2.36	0.18	NaN	0.18	0.11	0.04	NaN	NaN	NaN	NaN	0.1	0.72	0.8	0.13	0.16	1.44	1.85	0.42	NaN	NaN	NaN	NaN	NaN	NaN	NaN	NaN	Authors did not did not distinguish between trunk and branch biomass components; "bark" and "bole" nutrient and biomass values refer to combined trunk and branch bark and wood biomass values.c
great laurel	NaN	NaN	NaN	NaN	NaN	NaN	NaN	NaN	NaN	NaN	NaN	NaN	NaN	0.13	0.3	0.02	NaN	0.24	0.07	0.01	NaN	NaN	NaN	NaN	0.21	1.55	0.99	0.15	0.13	0.52	1.2	0.19	NaN	NaN	NaN	NaN	NaN	NaN	NaN	NaN	Authors did not did not distinguish between trunk and branch biomass components; "bark" and "bole" nutrient and biomass values refer to combined trunk and branch bark and wood biomass values.
eastern hemlock	NaN	NaN	NaN	NaN	NaN	NaN	NaN	NaN	NaN	NaN	NaN	NaN	NaN	0.24	0.68	0.01	NaN	0.14	0.05	0.003	NaN	NaN	NaN	NaN	0.1	0.19	0.37	0.002	0.17	0.67	0.58	0.13	NaN	NaN	NaN	NaN	NaN	NaN	NaN	NaN	Authors did not did not distinguish between trunk and branch biomass components; "bark" and "bole" nutrient and biomass values refer to combined trunk and branch bark and wood biomass values.
chestnut oak	1998	1998	NaN	NaN	NaN	NaN	NaN	NaN	NaN	NaN	NaN	NaN	NaN	NaN	NaN	NaN	NaN	NaN	NaN	NaN	NaN	NaN	NaN	NaN	NaN	NaN	NaN	NaN	0.237	NaN	0.481	0.18	NaN	NaN	NaN	NaN	NaN	NaN	NaN	converted to %	Data entered is mean of trees on both prescribed -burnt and non-burnt patches.
scarlet oak	1998	1998	NaN	NaN	NaN	NaN	NaN	NaN	NaN	NaN	NaN	NaN	NaN	NaN	NaN	NaN	NaN	NaN	NaN	NaN	NaN	NaN	NaN	NaN	NaN	NaN	NaN	NaN	0.17	NaN	0.347	0.13	NaN	NaN	NaN	NaN	NaN	NaN	NaN	converted to %	Data entered is mean of trees on both prescribed -burnt and non-burnt patches.
red maple	1998	1998	NaN	NaN	NaN	NaN	NaN	NaN	NaN	NaN	NaN	NaN	NaN	NaN	NaN	NaN	NaN	NaN	NaN	NaN	NaN	NaN	NaN	NaN	NaN	NaN	NaN	NaN	0.166	NaN	0.419	0.135	NaN	NaN	NaN	NaN	NaN	NaN	NaN	converted to %	Data entered is mean of trees on both prescribed -burnt and non-burnt patches.
red pine	1981	1981	34	34	NaN	NaN	NaN	NaN	NaN	NaN	NaN	NaN	0.048	0.11	0.63	0.066	0.012	0.032	0.089	0.019	0.046	0.12	0.48	0.061	0.038	0.12	0.12	0.1	0.143	0.46	0.43	0.13	NaN	NaN	NaN	NaN	NaN	NaN	NaN	converted to %	Dead wood consists of dead branches; nutrient values calculated from figure measurements.
quaking aspen	1982	1983	8	8	NaN	NaN	NaN	NaN	NaN	NaN	NaN	NaN	0.13	0.33	1.3	0.21	0.013	0.116	0.123	0.019	0.088	0.29	0.74	0.091	NaN	NaN	NaN	NaN	0.25	0.81	1.39	0.24	NaN	NaN	NaN	NaN	NaN	NaN	NaN	converted to %	Averaged values for stems/ha. basal area; biomass and nutrient values calculated from figure measurements.
quaking aspen	1982	1983	14	14	NaN	NaN	NaN	NaN	NaN	NaN	NaN	NaN	0.067	0.28	0.87	0.11	0.008	0.097	0.102	0.011	0.089	0.49	1.04	0.11	NaN	NaN	NaN	NaN	0.27	1.22	1.69	0.27	NaN	NaN	NaN	NaN	NaN	NaN	NaN	converted to %	Averaged values for stems/ha. basal area; biomass and nutrient values calculated from figure measurements.
quaking aspen	1982	1983	18	18	NaN	NaN	NaN	NaN	NaN	NaN	NaN	NaN	0.11	0.29	0.88	0.082	0.012	0.073	0.055	0.016	0.077	0.41	1.18	0.11	NaN	NaN	NaN	NaN	0.27	0.88	1.88	0.33	NaN	NaN	NaN	NaN	NaN	NaN	NaN	converted to %	Averaged values for stems/ha. basal area; biomass and nutrient values calculated from figure measurements.
quaking aspen	1982	1983	32	32	NaN	NaN	NaN	NaN	NaN	NaN	NaN	NaN	0.095	0.29	0.99	0.081	0.009	0.071	0.091	0.014	0.176	0.4	0.69	0.1	NaN	NaN	NaN	NaN	0.25	0.57	0.53	0.13	NaN	NaN	NaN	NaN	NaN	NaN	NaN	converted to %	Averaged values for stems/ha. basal area; biomass and nutrient values calculated from figure measurements.
quaking aspen	1982	1983	63	63	NaN	NaN	NaN	NaN	NaN	NaN	NaN	NaN	0.065	0.3	1.09	0.12	0.0057	0.079	0.112	0.022	0.166	0.5	0.97	0.15	NaN	NaN	NaN	NaN	0.25	0.48	0.42	0.13	NaN	NaN	NaN	NaN	NaN	NaN	NaN	converted to %	Averaged values for stems/ha. basal area; biomass and nutrient values calculated from figure measurements.
sugar maple	1988	1991	NaN	NaN	NaN	NaN	NaN	NaN	NaN	NaN	NaN	NaN	NaN	NaN	NaN	NaN	NaN	NaN	NaN	NaN	NaN	NaN	NaN	NaN	NaN	NaN	NaN	NaN	NaN	0.65	1.02	0.14	NaN	NaN	NaN	NaN	NaN	NaN	NaN	converted to %	Nutrient values measured and averaged from 4 years of data presented in figures.
pin cherry	NaN	NaN	4	4	NaN	NaN	NaN	NaN	0.042	0.216	0.188	0.006	NaN	NaN	NaN	NaN	NaN	NaN	NaN	NaN	NaN	NaN	NaN	NaN	NaN	NaN	NaN	NaN	0.124	0.714	0.438	0.108	NaN	NaN	NaN	NaN	NaN	NaN	NaN	converted to %	Stem nutrient values include both stem and branch nutrients.
paper birch	NaN	NaN	4	4	NaN	NaN	NaN	NaN	0.041	0.237	0.104	0.017	NaN	NaN	NaN	NaN	NaN	NaN	NaN	NaN	NaN	NaN	NaN	NaN	NaN	NaN	NaN	NaN	0.103	0.647	0.345	0.086	NaN	NaN	NaN	NaN	NaN	NaN	NaN	converted to %	Stem nutrient values include both stem and branch nutrients.
yellow-poplar	NaN	NaN	4	4	NaN	NaN	NaN	NaN	0.043	0.25	0.141	0.035	NaN	NaN	NaN	NaN	NaN	NaN	NaN	NaN	NaN	NaN	NaN	NaN	NaN	NaN	NaN	NaN	0.107	0.487	0.42	0.087	NaN	NaN	NaN	NaN	NaN	NaN	NaN	converted to %	Stem nutrient values include both stem and branch nutrients.
sugar maple	1987	1987	NaN	NaN	NaN	NaN	NaN	NaN	NaN	NaN	NaN	NaN	NaN	NaN	NaN	NaN	NaN	NaN	NaN	NaN	NaN	NaN	NaN	NaN	NaN	NaN	NaN	NaN	0.22	0.68	0.58	0.06	NaN	NaN	NaN	NaN	NaN	NaN	NaN	NaN	NaN
sugar maple	1998	1998	NaN	NaN	NaN	NaN	NaN	NaN	NaN	NaN	NaN	NaN	NaN	NaN	NaN	NaN	NaN	0.0475	0.0911	0.014	NaN	NaN	NaN	NaN	NaN	NaN	NaN	NaN	NaN	NaN	NaN	NaN	NaN	NaN	NaN	NaN	NaN	NaN	NaN	converted to %	Bole concentration is for 50 tree-ring years.
sugar maple	1998	1998	NaN	NaN	NaN	NaN	NaN	NaN	NaN	NaN	NaN	NaN	NaN	NaN	NaN	NaN	NaN	0.0653	0.1173	0.019	NaN	NaN	NaN	NaN	NaN	NaN	NaN	NaN	NaN	NaN	NaN	NaN	NaN	NaN	NaN	NaN	NaN	NaN	NaN	converted to %	Bole concentration is for 50 tree-ring years.
sugar maple	1998	1998	NaN	NaN	NaN	NaN	NaN	NaN	NaN	NaN	NaN	NaN	NaN	NaN	NaN	NaN	NaN	0.0522	0.0908	0.0138	NaN	NaN	NaN	NaN	NaN	NaN	NaN	NaN	NaN	NaN	NaN	NaN	NaN	NaN	NaN	NaN	NaN	NaN	NaN	converted to %	Bole concentration is for 50 tree-ring years.
sugar maple	1998	1998	NaN	NaN	NaN	NaN	NaN	NaN	NaN	NaN	NaN	NaN	NaN	NaN	NaN	NaN	NaN	0.0507	0.0939	0.0128	NaN	NaN	NaN	NaN	NaN	NaN	NaN	NaN	NaN	NaN	NaN	NaN	NaN	NaN	NaN	NaN	NaN	NaN	NaN	converted to %	Bole concentration is for 50 tree-ring years.
sugar maple	1998	1998	NaN	NaN	NaN	NaN	NaN	NaN	NaN	NaN	NaN	NaN	NaN	NaN	NaN	NaN	NaN	0.058	0.1084	0.0207	NaN	NaN	NaN	NaN	NaN	NaN	NaN	NaN	NaN	NaN	NaN	NaN	NaN	NaN	NaN	NaN	NaN	NaN	NaN	converted to %	Bole concentration is for 50 tree-ring years.
sugar maple	1998	1998	NaN	NaN	NaN	NaN	NaN	NaN	NaN	NaN	NaN	NaN	NaN	NaN	NaN	NaN	NaN	0.0674	0.0981	0.0157	NaN	NaN	NaN	NaN	NaN	NaN	NaN	NaN	NaN	NaN	NaN	NaN	NaN	NaN	NaN	NaN	NaN	NaN	NaN	converted to %	Bole concentration is for 50 tree-ring years.
sugar maple	1998	1998	NaN	NaN	NaN	NaN	NaN	NaN	NaN	NaN	NaN	NaN	NaN	NaN	NaN	NaN	NaN	0.0631	0.0811	0.014	NaN	NaN	NaN	NaN	NaN	NaN	NaN	NaN	NaN	NaN	NaN	NaN	NaN	NaN	NaN	NaN	NaN	NaN	NaN	converted to %	Bole concentration is for 50 tree-ring years.
sugar maple	1998	1998	NaN	NaN	NaN	NaN	NaN	NaN	NaN	NaN	NaN	NaN	NaN	NaN	NaN	NaN	NaN	0.0457	0.0855	0.0142	NaN	NaN	NaN	NaN	NaN	NaN	NaN	NaN	NaN	NaN	NaN	NaN	NaN	NaN	NaN	NaN	NaN	NaN	NaN	converted to %	Bole concentration is for 50 tree-ring years.
sugar maple	1998	1998	NaN	NaN	NaN	NaN	NaN	NaN	NaN	NaN	NaN	NaN	NaN	NaN	NaN	NaN	NaN	0.0449	0.0932	0.0142	NaN	NaN	NaN	NaN	NaN	NaN	NaN	NaN	NaN	NaN	NaN	NaN	NaN	NaN	NaN	NaN	NaN	NaN	NaN	converted to %	Bole concentration is for 50 tree-ring years.
sugar maple	1998	1998	NaN	NaN	NaN	NaN	NaN	NaN	NaN	NaN	NaN	NaN	NaN	NaN	NaN	NaN	NaN	0.0567	0.0757	0.0137	NaN	NaN	NaN	NaN	NaN	NaN	NaN	NaN	NaN	NaN	NaN	NaN	NaN	NaN	NaN	NaN	NaN	NaN	NaN	converted to %	Bole concentration is for 50 tree-ring years.
sugar maple	1998	1998	NaN	NaN	NaN	NaN	NaN	NaN	NaN	NaN	NaN	NaN	NaN	NaN	NaN	NaN	NaN	0.0429	0.0773	0.0138	NaN	NaN	NaN	NaN	NaN	NaN	NaN	NaN	NaN	NaN	NaN	NaN	NaN	NaN	NaN	NaN	NaN	NaN	NaN	converted to %	Bole concentration is for 50 tree-ring years.
sugar maple	1998	1998	NaN	NaN	NaN	NaN	NaN	NaN	NaN	NaN	NaN	NaN	NaN	NaN	NaN	NaN	NaN	0.0464	0.0779	0.0183	NaN	NaN	NaN	NaN	NaN	NaN	NaN	NaN	NaN	NaN	NaN	NaN	NaN	NaN	NaN	NaN	NaN	NaN	NaN	converted to %	Bole concentration is for 50 tree-ring years.
sugar maple	1998	1998	NaN	NaN	NaN	NaN	NaN	NaN	NaN	NaN	NaN	NaN	NaN	NaN	NaN	NaN	NaN	0.0407	0.074	0.0143	NaN	NaN	NaN	NaN	NaN	NaN	NaN	NaN	NaN	NaN	NaN	NaN	NaN	NaN	NaN	NaN	NaN	NaN	NaN	converted to %	Bole concentration is for 50 tree-ring years.
sugar maple	1998	1998	NaN	NaN	NaN	NaN	NaN	NaN	NaN	NaN	NaN	NaN	NaN	NaN	NaN	NaN	NaN	0.0429	0.0786	0.0175	NaN	NaN	NaN	NaN	NaN	NaN	NaN	NaN	NaN	NaN	NaN	NaN	NaN	NaN	NaN	NaN	NaN	NaN	NaN	converted to %	Bole concentration is for 50 tree-ring years.
sugar maple	1998	1998	NaN	NaN	NaN	NaN	NaN	NaN	NaN	NaN	NaN	NaN	NaN	NaN	NaN	NaN	NaN	0.0531	0.0813	0.0215	NaN	NaN	NaN	NaN	NaN	NaN	NaN	NaN	NaN	NaN	NaN	NaN	NaN	NaN	NaN	NaN	NaN	NaN	NaN	converted to %	Bole concentration is for 50 tree-ring years.
sugar maple	1998	1998	NaN	NaN	NaN	NaN	NaN	NaN	NaN	NaN	NaN	NaN	NaN	NaN	NaN	NaN	NaN	0.0719	0.0832	0.0155	NaN	NaN	NaN	NaN	NaN	NaN	NaN	NaN	NaN	NaN	NaN	NaN	NaN	NaN	NaN	NaN	NaN	NaN	NaN	converted to %	Bole concentration is for 50 tree-ring years.
sugar maple	1998	1998	NaN	NaN	NaN	NaN	NaN	NaN	NaN	NaN	NaN	NaN	NaN	NaN	NaN	NaN	NaN	0.0525	0.0774	0.0134	NaN	NaN	NaN	NaN	NaN	NaN	NaN	NaN	NaN	NaN	NaN	NaN	NaN	NaN	NaN	NaN	NaN	NaN	NaN	converted to %	Bole concentration is for 50 tree-ring years.
sugar maple	1998	1998	NaN	NaN	NaN	NaN	NaN	NaN	NaN	NaN	NaN	NaN	NaN	NaN	NaN	NaN	NaN	0.0425	0.0956	0.0133	NaN	NaN	NaN	NaN	NaN	NaN	NaN	NaN	NaN	NaN	NaN	NaN	NaN	NaN	NaN	NaN	NaN	NaN	NaN	converted to %	Bole concentration is for 50 tree-ring years.
sugar maple	1998	1998	NaN	NaN	NaN	NaN	NaN	NaN	NaN	NaN	NaN	NaN	NaN	NaN	NaN	NaN	NaN	0.0384	0.0763	0.0117	NaN	NaN	NaN	NaN	NaN	NaN	NaN	NaN	NaN	NaN	NaN	NaN	NaN	NaN	NaN	NaN	NaN	NaN	NaN	converted to %	Bole concentration is for 50 tree-ring years.
northern red oak	1988	1989	28	28	NaN	NaN	NaN	NaN	NaN	NaN	NaN	NaN	0.03	NaN	NaN	NaN	0.01	NaN	NaN	NaN	0.06	NaN	NaN	NaN	NaN	NaN	NaN	NaN	0.17	NaN	NaN	NaN	NaN	NaN	NaN	NaN	NaN	NaN	NaN	NaN	Biomass Mg/ha. N. P kg/ha values calculated from figure measurements.
European larch	1988	1989	28	28	NaN	NaN	NaN	NaN	NaN	NaN	NaN	NaN	0.08	NaN	NaN	NaN	0.006	NaN	NaN	NaN	0.07	NaN	NaN	NaN	NaN	NaN	NaN	NaN	0.16	NaN	NaN	NaN	NaN	NaN	NaN	NaN	NaN	NaN	NaN	NaN	Biomass Mg/ha. N. P kg/ha values calculated from figure measurements.
Eastern white pine	1988	1989	28	28	NaN	NaN	NaN	NaN	NaN	NaN	NaN	NaN	0.05	NaN	NaN	NaN	0.007	NaN	NaN	NaN	0.07	NaN	NaN	NaN	NaN	NaN	NaN	NaN	0.19	NaN	NaN	NaN	NaN	NaN	NaN	NaN	NaN	NaN	NaN	converted foliar N and P to %	Biomass Mg/ha. N. P kg/ha values calculated from figure measurements.
red pine	1988	1989	28	28	NaN	NaN	NaN	NaN	NaN	NaN	NaN	NaN	0.06	NaN	NaN	NaN	0.009	NaN	NaN	NaN	0.06	NaN	NaN	NaN	NaN	NaN	NaN	NaN	0.14	NaN	NaN	NaN	NaN	NaN	NaN	NaN	NaN	NaN	NaN	converted foliar N and P to %	Biomass Mg/ha. N. P kg/ha values calculated from figure measurements.
Norway spruce	1988	1989	28	28	NaN	NaN	NaN	NaN	NaN	NaN	NaN	NaN	0.08	NaN	NaN	NaN	0.005	NaN	NaN	NaN	0.07	NaN	NaN	NaN	NaN	NaN	NaN	NaN	0.29	NaN	NaN	NaN	NaN	NaN	NaN	NaN	NaN	NaN	NaN	converted foliar N and P to %	Biomass Mg/ha. N. P kg/ha values calculated from figure measurements.
sugar maple	1989	1989	62	85	NaN	NaN	NaN	NaN	NaN	NaN	NaN	NaN	NaN	NaN	NaN	NaN	NaN	0.0587	0.106	0.0237	NaN	NaN	NaN	NaN	NaN	NaN	NaN	NaN	0.1	0.61	0.71	0.08	NaN	NaN	NaN	NaN	NaN	NaN	NaN	converted to %	NaN
sugar maple	1989	1989	62	85	NaN	NaN	NaN	NaN	NaN	NaN	NaN	NaN	NaN	NaN	NaN	NaN	NaN	0.064	0.11	0.0236	NaN	NaN	NaN	NaN	NaN	NaN	NaN	NaN	0.11	0.66	0.7	0.1	NaN	NaN	NaN	NaN	NaN	NaN	NaN	converted to %	NaN
sugar maple	1989	1989	71	87	NaN	NaN	NaN	NaN	NaN	NaN	NaN	NaN	NaN	NaN	NaN	NaN	NaN	0.0495	0.126	0.0196	NaN	NaN	NaN	NaN	NaN	NaN	NaN	NaN	0.15	0.7	1.7	0.24	NaN	NaN	NaN	NaN	NaN	NaN	NaN	converted to %	NaN
sugar maple	1987	1991	100	120	NaN	NaN	NaN	NaN	NaN	NaN	NaN	NaN	NaN	NaN	NaN	NaN	NaN	NaN	NaN	NaN	NaN	NaN	NaN	NaN	NaN	NaN	NaN	NaN	0.1	0.61	0.89	0.11	NaN	NaN	NaN	NaN	NaN	NaN	NaN	converted to %	NaN
sugar maple	1992	1994	NaN	NaN	NaN	NaN	NaN	NaN	NaN	NaN	NaN	NaN	0.039	0.267	2.934	0.037	NaN	NaN	NaN	NaN	NaN	NaN	NaN	NaN	NaN	NaN	NaN	NaN	0.103	0.61	0.667	0.1	NaN	NaN	NaN	NaN	NaN	NaN	NaN	converted to %	N. P foliar nutrients from baseline concentrations in 1992. Other element concentrations are a sample number weighted average of 1992 baseline and 1992-1994 control values. N=5 for bark nutrients.
paper birch	1986	1986	NaN	NaN	NaN	NaN	NaN	NaN	NaN	NaN	NaN	NaN	0.028	0.124	1.034	0.044	0.01	0.05	0.08	0.02	0.067	0.2	0.63	0.07	NaN	NaN	NaN	NaN	0.18	0.743	1.113	0.35	NaN	NaN	NaN	NaN	NaN	NaN	NaN	NaN	NaN
quaking aspen	1986	1986	NaN	NaN	NaN	NaN	NaN	NaN	NaN	NaN	NaN	NaN	0.038	0.28	1.45	0.088	0.01	0.07	0.16	0.02	0.08	0.383	1.843	0.143	NaN	NaN	NaN	NaN	0.167	0.73	1.307	0.267	NaN	NaN	NaN	NaN	NaN	NaN	NaN	NaN	NaN
white spruce	1986	1986	NaN	NaN	NaN	NaN	NaN	NaN	NaN	NaN	NaN	NaN	0.048	0.227	1.652	0.06	0	0.03	0.1	0.01	0.087	0.48	0.813	0.073	NaN	NaN	NaN	NaN	0.117	0.437	1.683	0.087	NaN	NaN	NaN	NaN	NaN	NaN	NaN	NaN	NaN
balsam fir	1986	1986	NaN	NaN	NaN	NaN	NaN	NaN	NaN	NaN	NaN	NaN	0.043	0.236	0.927	0.052	0	0.14	0.08	0.02	0.097	0.5	0.58	0.07	NaN	NaN	NaN	NaN	0.14	0.473	1.99	0.113	NaN	NaN	NaN	NaN	NaN	NaN	NaN	NaN	NaN
speckled alder	1986	1986	NaN	NaN	NaN	NaN	NaN	NaN	NaN	NaN	NaN	NaN	0.052	0.2	1.69	0.048	0.01	0.05	0.09	0.01	0.057	0.17	0.443	0.043	NaN	NaN	NaN	NaN	0.133	0.42	0.863	0.253	NaN	NaN	NaN	NaN	NaN	NaN	NaN	NaN	NaN
sugar maple	1986	1986	NaN	NaN	NaN	NaN	NaN	NaN	NaN	NaN	NaN	NaN	0.04	0.247	3.29	0.05	0.01	0.18	0.21	0.03	0.057	0.343	1.157	0.05	NaN	NaN	NaN	NaN	0.25	0.99	1.203	0.173	NaN	NaN	NaN	NaN	NaN	NaN	NaN	NaN	NaN
eastern hemlock	1986	1986	NaN	NaN	NaN	NaN	NaN	NaN	NaN	NaN	NaN	NaN	0.035	0.108	0.548	0.02	0.02	0.11	0.1	0.02	0.05	0.173	0.58	0.03	NaN	NaN	NaN	NaN	0.213	0.693	0.827	0.11	NaN	NaN	NaN	NaN	NaN	NaN	NaN	NaN	NaN
yellow birch	1986	1986	NaN	NaN	NaN	NaN	NaN	NaN	NaN	NaN	NaN	NaN	0.03	0.144	1.22	0.054	0.01	0.08	0.12	0.02	NaN	NaN	NaN	NaN	NaN	NaN	NaN	NaN	NaN	NaN	NaN	NaN	NaN	NaN	NaN	NaN	NaN	NaN	NaN	NaN	nutrient values from white birch. species site # 242. were used to calculate yellow birch nutrient values.
northern red oak	1986	1986	NaN	NaN	NaN	NaN	NaN	NaN	NaN	NaN	NaN	NaN	0.02	0.122	3.348	0.03	0	0.08	0.04	0	0.057	0.213	1.14	0.077	NaN	NaN	NaN	NaN	0.193	0.883	0.967	0.137	NaN	NaN	NaN	NaN	NaN	NaN	NaN	NaN	NaN
sugar maple	1989	1989	NaN	NaN	NaN	NaN	NaN	NaN	NaN	NaN	NaN	NaN	NaN	NaN	NaN	NaN	NaN	NaN	NaN	NaN	NaN	NaN	NaN	NaN	NaN	NaN	NaN	NaN	0.15	0.58	1.07	0.158	NaN	NaN	NaN	NaN	NaN	NaN	NaN	converted to %	NaN
American beech	NaN	NaN	NaN	NaN	NaN	NaN	NaN	NaN	NaN	NaN	NaN	NaN	NaN	NaN	NaN	NaN	NaN	NaN	NaN	NaN	NaN	NaN	NaN	NaN	NaN	NaN	NaN	NaN	0.118	0.836	0.533	0.155	NaN	NaN	NaN	NaN	NaN	NaN	NaN	converted to %	Nitrogen values were converted from percent to ug/g (micrograms/gram).
red maple	NaN	NaN	NaN	NaN	NaN	NaN	NaN	NaN	NaN	NaN	NaN	NaN	NaN	NaN	NaN	NaN	NaN	NaN	NaN	NaN	NaN	NaN	NaN	NaN	NaN	NaN	NaN	NaN	0.109	0.738	0.57	0.125	NaN	NaN	NaN	NaN	NaN	NaN	NaN	converted to %	Nitrogen values were converted from percent to ug/g (micrograms/gram).
sugar maple	NaN	NaN	NaN	NaN	NaN	NaN	NaN	NaN	NaN	NaN	NaN	NaN	NaN	NaN	NaN	NaN	NaN	NaN	NaN	NaN	NaN	NaN	NaN	NaN	NaN	NaN	NaN	NaN	0.0907	0.813	0.745	0.111	NaN	NaN	NaN	NaN	NaN	NaN	NaN	converted to %	Nitrogen values were converted from percent to ug/g (micrograms/gram).
red pine	NaN	NaN	NaN	NaN	0.013	0.019	0.66	0.013	NaN	NaN	NaN	NaN	0.061	0.076	1.175	0.046	0.008	0.017	0.115	0.013	0.043	0.088	0.664	0.056	NaN	NaN	NaN	NaN	0.13	0.265	0.606	0.069	6	NaN	10	57	18	NaN	9	converted to %	Foliar nutrient values include dead leaves; dead leaves and dead branches included in total nutrient and biomass values. Dead wood consists of branches.
Norway spruce	1965	1965	NaN	NaN	0.046	0.027	0.455	0.0177	NaN	NaN	NaN	NaN	0.099	0.108	0.917	0.044	0.007	0.01	0.103	0.007	0.115	0.084	0.574	0.032	NaN	NaN	NaN	NaN	0.212	0.162	1.063	0.043	10.6	NaN	10.2	40.2	22.8	NaN	16.1	converted to %	Dead branches included in total biomass and nutrient values. Dead wood consists of branches. Volume is the total bolewood volume.
red pine	1962	1962	NaN	NaN	0.017	0.022	0.583	0.0137	NaN	NaN	NaN	NaN	0.051	0.075	1.012	0.034	0.009	0.021	0.099	0.015	0.049	0.091	0.493	0.033	NaN	NaN	NaN	NaN	0.135	0.231	0.508	0.144	10.6	NaN	11.9	54.2	13.7	NaN	9.6	converted to %	Dead branches included in total biomass and nutrient values. Dead wood consists of branches.
eastern cottonwood	1973	1973	1	1	NaN	NaN	NaN	NaN	0.09	0.852	0.807	0.083	NaN	NaN	NaN	NaN	NaN	NaN	NaN	NaN	0.667	0.756	0.6	0.067	NaN	NaN	NaN	NaN	0.143	1.657	1.543	0.329	NaN	NaN	NaN	NaN	NaN	NaN	NaN	converted to %	Biomass values were calculated from figure measurements.
eastern cottonwood	1974	1974	2	2	NaN	NaN	NaN	NaN	0.063	0.311	0.418	0.044	NaN	NaN	NaN	NaN	NaN	NaN	NaN	NaN	0.111	0.507	0.782	0.082	NaN	NaN	NaN	NaN	0.136	0.9	2.456	0.4	NaN	NaN	NaN	NaN	NaN	NaN	NaN	converted to %	Biomass values were calculated from figure measurements.
eastern cottonwood	1975	1975	3	3	NaN	NaN	NaN	NaN	0.042	0.257	0.372	0.052	NaN	NaN	NaN	NaN	NaN	NaN	NaN	NaN	0.093	0.461	0.932	0.084	NaN	NaN	NaN	NaN	0.17	0.899	2.648	0.421	NaN	NaN	NaN	NaN	NaN	NaN	NaN	converted to %	Biomass values were calculated from figure measurements.
eastern cottonwood	1976	1976	4	4	NaN	NaN	NaN	NaN	0.043	0.26	0.489	0.046	NaN	NaN	NaN	NaN	NaN	NaN	NaN	NaN	0.1	0.571	1.129	0.162	NaN	NaN	NaN	NaN	0.175	1.118	2.344	0.523	NaN	NaN	NaN	NaN	NaN	NaN	NaN	converted to %	Biomass values were calculated from figure measurements.
sugar maple	1996	1997	NaN	NaN	NaN	NaN	NaN	NaN	NaN	NaN	NaN	NaN	NaN	NaN	NaN	NaN	NaN	NaN	NaN	NaN	NaN	NaN	NaN	NaN	NaN	NaN	NaN	NaN	NaN	0.887	0.488	0.085	NaN	NaN	NaN	NaN	NaN	NaN	NaN	converted to %	Foliar nutrient values averaged between 2 years.
bigtooth aspen	1977	1977	NaN	NaN	0.102	0.102	0.102	0.102	NaN	NaN	NaN	NaN	0.065	0.333	0.822	0.078	0.014	0.102	0.1	0.022	0.072	0.312	0.887	0.072	NaN	NaN	NaN	NaN	0.245	1.176	1.225	0.27	NaN	NaN	NaN	NaN	NaN	NaN	NaN	converted to %	Dead wood consists of dead branches.
paper birch	1977	1977	NaN	NaN	0.313	0.313	0.313	0.313	NaN	NaN	NaN	NaN	0.032	0.162	0.844	0.032	0.021	0.075	0.064	0.016	0.06	0.179	0.477	0.06	NaN	NaN	NaN	NaN	0.232	0.993	0.993	0.298	NaN	NaN	NaN	NaN	NaN	NaN	NaN	converted to %	Dead wood consists of dead branches.
red pine	1987	1987	57	57	NaN	NaN	NaN	NaN	0.01	0.027	0.278	0.017	NaN	NaN	NaN	NaN	NaN	NaN	NaN	NaN	0.031	0.057	0.2	0.043	NaN	NaN	NaN	NaN	0.1	0.285	0.4	0.22	NaN	NaN	NaN	NaN	NaN	NaN	NaN	converted to %	Biomass and nutrient values were calculated from figure measurements.
blackgum	1978	1979	NaN	NaN	NaN	NaN	NaN	NaN	NaN	NaN	NaN	NaN	0.03	0.17	2.15	0.1	0.03	0.09	0.13	0.03	NaN	NaN	NaN	NaN	NaN	NaN	NaN	NaN	NaN	NaN	NaN	NaN	NaN	3.3	7.8	80.1	8.8	NaN	NaN	NaN	DBH converted to metric. Data from table 4 was averaged to obtain bark and bole values. Branch values were separated by size. wood. and bark. and could not be averaged.
sugar maple	NaN	NaN	NaN	NaN9	NaN	NaN	NaN	NaN	NaN	NaN	NaN	NaN	NaN	NaN	NaN	NaN	NaN	0.0809	0.2639	0.0238	NaN	NaN	NaN	NaN	NaN	NaN	NaN	NaN	NaN	NaN	NaN	NaN	NaN	NaN	NaN	NaN	NaN	NaN	NaN	converted to %	NaN
sugar maple	NaN	NaN	NaN	NaN	NaN	NaN	NaN	NaN	NaN	NaN	NaN	NaN	NaN	NaN	NaN	NaN	NaN	0.0611	0.2339	0.0234	NaN	NaN	NaN	NaN	NaN	NaN	NaN	NaN	NaN	NaN	NaN	NaN	NaN	NaN	NaN	NaN	NaN	NaN	NaN	converted to %	NaN
sugar maple	NaN	NaN	NaN	NaN	NaN	NaN	NaN	NaN	NaN	NaN	NaN	NaN	NaN	NaN	NaN	NaN	NaN	0.0899	0.1938	0.0231	NaN	NaN	NaN	NaN	NaN	NaN	NaN	NaN	NaN	NaN	NaN	NaN	NaN	NaN	NaN	NaN	NaN	NaN	NaN	converted to %	NaN
sugar maple	NaN	NaN	NaN	NaN	NaN	NaN	NaN	NaN	NaN	NaN	NaN	NaN	NaN	NaN	NaN	NaN	NaN	0.0878	0.2413	0.0237	NaN	NaN	NaN	NaN	NaN	NaN	NaN	NaN	NaN	NaN	NaN	NaN	NaN	NaN	NaN	NaN	NaN	NaN	NaN	converted to %	NaN
sugar maple	NaN	NaN	NaN	NaN	NaN	NaN	NaN	NaN	NaN	NaN	NaN	NaN	NaN	NaN	NaN	NaN	NaN	0.0906	0.198	0.0246	NaN	NaN	NaN	NaN	NaN	NaN	NaN	NaN	NaN	NaN	NaN	NaN	NaN	NaN	NaN	NaN	NaN	NaN	NaN	converted to %	Basal area may be at a stand (vs species) level.
sugar maple	NaN	NaN	NaN	NaN	NaN	NaN	NaN	NaN	NaN	NaN	NaN	NaN	NaN	NaN	NaN	NaN	NaN	0.0884	0.1912	0.0232	NaN	NaN	NaN	NaN	NaN	NaN	NaN	NaN	NaN	NaN	NaN	NaN	NaN	NaN	NaN	NaN	NaN	NaN	NaN	converted to %	Basal area may be at a stand (vs species) level.
sugar maple	NaN	NaN	NaN	NaN	NaN	NaN	NaN	NaN	NaN	NaN	NaN	NaN	NaN	NaN	NaN	NaN	NaN	0.0725	0.2115	0.0249	NaN	NaN	NaN	NaN	NaN	NaN	NaN	NaN	NaN	NaN	NaN	NaN	NaN	NaN	NaN	NaN	NaN	NaN	NaN	converted to %	Basal area may be at a stand (vs species) level.
sugar maple	NaN	NaN	NaN	NaN	NaN	NaN	NaN	NaN	NaN	NaN	NaN	NaN	NaN	NaN	NaN	NaN	NaN	0.0773	0.2677	0.0246	NaN	NaN	NaN	NaN	NaN	NaN	NaN	NaN	NaN	NaN	NaN	NaN	NaN	NaN	NaN	NaN	NaN	NaN	NaN	converted to %	Basal area may be at a stand (vs species) level.
paper birch	1989	1991	51	64	NaN	NaN	NaN	NaN	NaN	NaN	NaN	NaN	0.021	0.078	0.473	0.043	0.007	0.034	0.051	0.017	0.025	0.103	0.312	0.039	NaN	NaN	NaN	NaN	0.145	0.961	0.887	0.342	NaN	NaN	NaN	NaN	NaN	NaN	NaN	converted from g/kg to percent	N=27 for total nutrient values.
paper birch	1989	1991	51	64	NaN	NaN	NaN	NaN	NaN	NaN	NaN	NaN	0.018	0.08	0.478	0.045	0.006	0.045	0.049	0.019	0.024	0.114	0.272	0.041	NaN	NaN	NaN	NaN	0.152	1.27	0.804	0.354	NaN	NaN	NaN	NaN	NaN	NaN	NaN	converted from g/kg to percent	N=27 for total nutrient values.
paper birch	1989	1991	51	64	NaN	NaN	NaN	NaN	NaN	NaN	NaN	NaN	0.019	0.071	0.401	0.045	0.004	0.042	0.041	0.018	0.019	0.075	0.182	0.034	NaN	NaN	NaN	NaN	0.125	1.394	0.512	0.229	NaN	NaN	NaN	NaN	NaN	NaN	NaN	converted from g/kg to percent	N=27 for total nutrient values.
balsam fir	1989	1991	51	64	NaN	NaN	NaN	NaN	NaN	NaN	NaN	NaN	NaN	NaN	NaN	NaN	NaN	NaN	NaN	NaN	NaN	NaN	NaN	NaN	NaN	NaN	NaN	NaN	NaN	NaN	NaN	NaN	NaN	NaN	NaN	NaN	NaN	NaN	NaN	NaN	NaN
white spruce	1989	1991	51	64	NaN	NaN	NaN	NaN	NaN	NaN	NaN	NaN	NaN	NaN	NaN	NaN	NaN	NaN	NaN	NaN	NaN	NaN	NaN	NaN	NaN	NaN	NaN	NaN	NaN	NaN	NaN	NaN	NaN	NaN	NaN	NaN	NaN	NaN	NaN	NaN	NaN
balsam fir	1989	1991	51	64	NaN	NaN	NaN	NaN	NaN	NaN	NaN	NaN	NaN	NaN	NaN	NaN	NaN	NaN	NaN	NaN	NaN	NaN	NaN	NaN	NaN	NaN	NaN	NaN	NaN	NaN	NaN	NaN	NaN	NaN	NaN	NaN	NaN	NaN	NaN	NaN	NaN
quaking aspen	1989	1991	51	64	NaN	NaN	NaN	NaN	NaN	NaN	NaN	NaN	NaN	NaN	NaN	NaN	NaN	NaN	NaN	NaN	NaN	NaN	NaN	NaN	NaN	NaN	NaN	NaN	NaN	NaN	NaN	NaN	NaN	NaN	NaN	NaN	NaN	NaN	NaN	NaN	NaN
white spruce	1989	1991	51	64	NaN	NaN	NaN	NaN	NaN	NaN	NaN	NaN	NaN	NaN	NaN	NaN	NaN	NaN	NaN	NaN	NaN	NaN	NaN	NaN	NaN	NaN	NaN	NaN	NaN	NaN	NaN	NaN	NaN	NaN	NaN	NaN	NaN	NaN	NaN	NaN	NaN
balsam fir	1989	1991	51	64	NaN	NaN	NaN	NaN	NaN	NaN	NaN	NaN	NaN	NaN	NaN	NaN	NaN	NaN	NaN	NaN	NaN	NaN	NaN	NaN	NaN	NaN	NaN	NaN	NaN	NaN	NaN	NaN	NaN	NaN	NaN	NaN	NaN	NaN	NaN	NaN	NaN
white spruce	1989	1991	51	64	NaN	NaN	NaN	NaN	NaN	NaN	NaN	NaN	NaN	NaN	NaN	NaN	NaN	NaN	NaN	NaN	NaN	NaN	NaN	NaN	NaN	NaN	NaN	NaN	NaN	NaN	NaN	NaN	NaN	NaN	NaN	NaN	NaN	NaN	NaN	NaN	NaN
scarlet oak	1968	1971	NaN	NaN	0.007	0.031	0.2	0.015	NaN	NaN	NaN	NaN	0.042	0.147	1.34	0.039	0.002	0.091	0.051	0.0099	0.027	0.207	0.52	0.0415	0.072	0.253	0.515	0.276	0.049	0.515	0.388	0.107	NaN	NaN	NaN	NaN	NaN	NaN	NaN	converted to %	Bole nutrient values are a biomass weighted average of sapwood and heartwood nutrient values.
white oak	1968	1971	NaN	NaN	0.016	0.019	0.34	0.016	NaN	NaN	NaN	NaN	0.047	0.182	2.51	0.0539	0.014	0.1	0.091	0.0153	0.07	0.243	0.57	0.0656	0.079	0.395	0.644	0.085	0.063	0.704	0.491	0.094	NaN	NaN	NaN	NaN	NaN	NaN	NaN	converted to %	Bole nutrient values are a biomass weighted average of sapwood and heartwood nutrient values.
pitch pine	1968	1971	NaN	NaN	0.013	0.013	0.043	0.0079	NaN	NaN	NaN	NaN	0.06	0.123	0.109	0.09	0.007	0.047	0.082	0.0267	0.042	0.113	0.189	0.082	0.124	0.361	0.116	0.111	0.043	0.319	0.218	0.073	NaN	NaN	NaN	NaN	NaN	NaN	NaN	converted to %	Bole nutrient values are a biomass weighted average of sapwood and heartwood nutrient values.
bear oak	1968	1971	NaN	NaN	0.014	0.018	0.22	0.0066	NaN	NaN	NaN	NaN	0.063	0.196	1.21	0.0521	0.02	0.128	0.055	0.0233	0.044	0.169	0.515	0.0298	0.086	0.266	0.578	0.0352	0.095	0.419	0.509	0.161	NaN	NaN	NaN	NaN	NaN	NaN	NaN	converted to %	NaN
sugar maple	NaN	NaN	NaN	NaN	NaN	NaN	NaN	NaN	NaN	NaN	NaN	NaN	NaN	NaN	NaN	NaN	NaN	NaN	NaN	NaN	NaN	NaN	NaN	NaN	NaN	NaN	NaN	NaN	0.11	0.75	0.44	0.06	NaN	NaN	NaN	NaN	NaN	NaN	NaN	As % dry weight	4 - 6 trees were sampled.
sugar maple	NaN	NaN	NaN	NaN	NaN	NaN	NaN	NaN	NaN	NaN	NaN	NaN	NaN	NaN	NaN	NaN	NaN	NaN	NaN	NaN	NaN	NaN	NaN	NaN	NaN	NaN	NaN	NaN	0.18	0.59	0.68	0.1	NaN	NaN	NaN	NaN	NaN	NaN	NaN	As % dry weight	4 - 6 trees were sampled.
sugar maple	NaN	NaN	NaN	NaN	NaN	NaN	NaN	NaN	NaN	NaN	NaN	NaN	NaN	NaN	NaN	NaN	NaN	NaN	NaN	NaN	NaN	NaN	NaN	NaN	NaN	NaN	NaN	NaN	0.18	0.74	0.58	0.09	NaN	NaN	NaN	NaN	NaN	NaN	NaN	As % dry weight	4 - 6 trees were sampled.
sugar maple	NaN	NaN	NaN	NaN	NaN	NaN	NaN	NaN	NaN	NaN	NaN	NaN	NaN	NaN	NaN	NaN	NaN	NaN	NaN	NaN	NaN	NaN	NaN	NaN	NaN	NaN	NaN	NaN	0.21	0.48	0.51	0.13	NaN	NaN	NaN	NaN	NaN	NaN	NaN	As % dry weight	4 - 6 trees were sampled.
sugar maple	NaN	NaN	NaN	NaN	NaN	NaN	NaN	NaN	NaN	NaN	NaN	NaN	NaN	NaN	NaN	NaN	NaN	NaN	NaN	NaN	NaN	NaN	NaN	NaN	NaN	NaN	NaN	NaN	0.12	0.84	0.74	0.11	NaN	NaN	NaN	NaN	NaN	NaN	NaN	NaN	NaN
sugar maple	NaN	NaN	NaN	NaN	NaN	NaN	NaN	NaN	NaN	NaN	NaN	NaN	NaN	NaN	NaN	NaN	NaN	NaN	NaN	NaN	NaN	NaN	NaN	NaN	NaN	NaN	NaN	NaN	0.11	0.49	1.25	0.17	NaN	NaN	NaN	NaN	NaN	NaN	NaN	NaN	NaN
sugar maple	NaN	NaN	NaN	NaN	NaN	NaN	NaN	NaN	NaN	NaN	NaN	NaN	NaN	NaN	NaN	NaN	NaN	NaN	NaN	NaN	NaN	NaN	NaN	NaN	NaN	NaN	NaN	NaN	0.15	0.85	0.37	0.06	NaN	NaN	NaN	NaN	NaN	NaN	NaN	NaN	NaN
sugar maple	NaN	NaN	NaN	NaN	NaN	NaN	NaN	NaN	NaN	NaN	NaN	NaN	NaN	NaN	NaN	NaN	NaN	NaN	NaN	NaN	NaN	NaN	NaN	NaN	NaN	NaN	NaN	NaN	0.16	0.72	0.29	0.06	NaN	NaN	NaN	NaN	NaN	NaN	NaN	NaN	NaN
European white birch	NaN	NaN	6	55	NaN	NaN	NaN	NaN	0.01	0.07	0.25	0.02	NaN	NaN	NaN	NaN	NaN	NaN	NaN	NaN	0.05	0.18	0.56	0.05	NaN	NaN	NaN	NaN	0.17	1.56	1.57	0.27	NaN	NaN	NaN	NaN	NaN	NaN	NaN	NaN	NaN
sugar maple	1988	1990	NaN	NaN	NaN	NaN	NaN	NaN	NaN	NaN	NaN	NaN	NaN	NaN	NaN	NaN	NaN	NaN	NaN	NaN	NaN	NaN	NaN	NaN	NaN	NaN	NaN	NaN	0.164	0.964	1.23	0.176	NaN	NaN	NaN	NaN	NaN	NaN	NaN	converted to %	Data from trees along a pollution gradient.
sugar maple	1988	1990	NaN	NaN	NaN	NaN	NaN	NaN	NaN	NaN	NaN	NaN	NaN	NaN	NaN	NaN	NaN	NaN	NaN	NaN	NaN	NaN	NaN	NaN	NaN	NaN	NaN	NaN	0.138	0.821	0.96	0.159	NaN	NaN	NaN	NaN	NaN	NaN	NaN	converted to %	Data from trees along a pollution gradient.
sugar maple	1988	1990	NaN	NaN	NaN	NaN	NaN	NaN	NaN	NaN	NaN	NaN	NaN	NaN	NaN	NaN	NaN	NaN	NaN	NaN	NaN	NaN	NaN	NaN	NaN	NaN	NaN	NaN	0.118	0.791	1.25	0.157	NaN	NaN	NaN	NaN	NaN	NaN	NaN	converted to %	Data from trees along a pollution gradient.
sugar maple	1988	1990	NaN	NaN	NaN	NaN	NaN	NaN	NaN	NaN	NaN	NaN	NaN	NaN	NaN	NaN	NaN	NaN	NaN	NaN	NaN	NaN	NaN	NaN	NaN	NaN	NaN	NaN	0.154	0.801	1.08	0.149	NaN	NaN	NaN	NaN	NaN	NaN	NaN	converted to %	Data from trees along a pollution gradient.
sugar maple	1988	1990	NaN	NaN	NaN	NaN	NaN	NaN	NaN	NaN	NaN	NaN	NaN	NaN	NaN	NaN	NaN	NaN	NaN	NaN	NaN	NaN	NaN	NaN	NaN	NaN	NaN	NaN	0.119	0.717	1.15	0.185	NaN	NaN	NaN	NaN	NaN	NaN	NaN	converted to %	Data from trees along a pollution gradient.
sugar maple	1945	1945	NaN	NaN	NaN	NaN	NaN	NaN	NaN	NaN	NaN	NaN	NaN	NaN	NaN	NaN	NaN	NaN	NaN	NaN	NaN	NaN	NaN	NaN	NaN	NaN	NaN	NaN	0.09	0.78	1.55	NaN	NaN	NaN	NaN	NaN	NaN	NaN	NaN	NaN	NaN
bitternut hickory	1945	1945	NaN	NaN	NaN	NaN	NaN	NaN	NaN	NaN	NaN	NaN	NaN	NaN	NaN	NaN	NaN	NaN	NaN	NaN	NaN	NaN	NaN	NaN	NaN	NaN	NaN	NaN	NaN	1.14	2.22	NaN	NaN	NaN	NaN	NaN	NaN	NaN	NaN	NaN	Reported foliar P as 8.08; as this is well above normal range. the value was excluded.
yellow birch	1945	1945	NaN	NaN	NaN	NaN	NaN	NaN	NaN	NaN	NaN	NaN	NaN	NaN	NaN	NaN	NaN	NaN	NaN	NaN	NaN	NaN	NaN	NaN	NaN	NaN	NaN	NaN	0.18	1.1	1.86	NaN	NaN	NaN	NaN	NaN	NaN	NaN	NaN	NaN	NaN
Eastern hophornbeam	1945	1945	NaN	NaN	NaN	NaN	NaN	NaN	NaN	NaN	NaN	NaN	NaN	NaN	NaN	NaN	NaN	NaN	NaN	NaN	NaN	NaN	NaN	NaN	NaN	NaN	NaN	NaN	0.15	0.96	2.62	NaN	NaN	NaN	NaN	NaN	NaN	NaN	NaN	NaN	NaN
American beech	1945	1945	NaN	NaN	NaN	NaN	NaN	NaN	NaN	NaN	NaN	NaN	NaN	NaN	NaN	NaN	NaN	NaN	NaN	NaN	NaN	NaN	NaN	NaN	NaN	NaN	NaN	NaN	0.14	1	0.97	NaN	NaN	NaN	NaN	NaN	NaN	NaN	NaN	NaN	NaN
northern red oak	1945	1945	NaN	NaN	NaN	NaN	NaN	NaN	NaN	NaN	NaN	NaN	NaN	NaN	NaN	NaN	NaN	NaN	NaN	NaN	NaN	NaN	NaN	NaN	NaN	NaN	NaN	NaN	0.14	1.5	1.25	NaN	NaN	NaN	NaN	NaN	NaN	NaN	NaN	NaN	NaN
white elm	1945	1945	NaN	NaN	NaN	NaN	NaN	NaN	NaN	NaN	NaN	NaN	NaN	NaN	NaN	NaN	NaN	NaN	NaN	NaN	NaN	NaN	NaN	NaN	NaN	NaN	NaN	NaN	0.14	1	1.54	NaN	NaN	NaN	NaN	NaN	NaN	NaN	NaN	NaN	NaN
slippery elm	1945	1945	NaN	NaN	NaN	NaN	NaN	NaN	NaN	NaN	NaN	NaN	NaN	NaN	NaN	NaN	NaN	NaN	NaN	NaN	NaN	NaN	NaN	NaN	NaN	NaN	NaN	NaN	0.2	1.58	2.23	NaN	NaN	NaN	NaN	NaN	NaN	NaN	NaN	NaN	NaN
white ash	1945	1945	NaN	NaN	NaN	NaN	NaN	NaN	NaN	NaN	NaN	NaN	NaN	NaN	NaN	NaN	NaN	NaN	NaN	NaN	NaN	NaN	NaN	NaN	NaN	NaN	NaN	NaN	0.18	1.7	1.7	NaN	NaN	NaN	NaN	NaN	NaN	NaN	NaN	NaN	NaN
witch-hazel	1945	1945	NaN	NaN	NaN	NaN	NaN	NaN	NaN	NaN	NaN	NaN	NaN	NaN	NaN	NaN	NaN	NaN	NaN	NaN	NaN	NaN	NaN	NaN	NaN	NaN	NaN	NaN	0.14	1	1.66	NaN	NaN	NaN	NaN	NaN	NaN	NaN	NaN	NaN	NaN
black cherry	1945	1945	NaN	NaN	NaN	NaN	NaN	NaN	NaN	NaN	NaN	NaN	NaN	NaN	NaN	NaN	NaN	NaN	NaN	NaN	NaN	NaN	NaN	NaN	NaN	NaN	NaN	NaN	0.18	1.63	2.13	NaN	NaN	NaN	NaN	NaN	NaN	NaN	NaN	NaN	NaN
black locust	1945	1945	NaN	NaN	NaN	NaN	NaN	NaN	NaN	NaN	NaN	NaN	NaN	NaN	NaN	NaN	NaN	NaN	NaN	NaN	NaN	NaN	NaN	NaN	NaN	NaN	NaN	NaN	0.19	2.3	2.17	NaN	NaN	NaN	NaN	NaN	NaN	NaN	NaN	NaN	NaN
basswood	1945	1945	NaN	NaN	NaN	NaN	NaN	NaN	NaN	NaN	NaN	NaN	NaN	NaN	NaN	NaN	NaN	NaN	NaN	NaN	NaN	NaN	NaN	NaN	NaN	NaN	NaN	NaN	0.26	2.16	2.88	NaN	NaN	NaN	NaN	NaN	NaN	NaN	NaN	NaN	NaN
sugar maple	1945	1945	NaN	NaN	NaN	NaN	NaN	NaN	NaN	NaN	NaN	NaN	NaN	NaN	NaN	NaN	NaN	NaN	NaN	NaN	NaN	NaN	NaN	NaN	NaN	NaN	NaN	NaN	0.16	1.02	1.63	NaN	NaN	NaN	NaN	NaN	NaN	NaN	NaN	NaN	NaN
red maple	1945	1945	NaN	NaN	NaN	NaN	NaN	NaN	NaN	NaN	NaN	NaN	NaN	NaN	NaN	NaN	NaN	NaN	NaN	NaN	NaN	NaN	NaN	NaN	NaN	NaN	NaN	NaN	0.23	1.16	1.42	NaN	NaN	NaN	NaN	NaN	NaN	NaN	NaN	NaN	NaN
bitternut hickory	1945	1945	NaN	NaN	NaN	NaN	NaN	NaN	NaN	NaN	NaN	NaN	NaN	NaN	NaN	NaN	NaN	NaN	NaN	NaN	NaN	NaN	NaN	NaN	NaN	NaN	NaN	NaN	0.15	1.35	2.2	NaN	NaN	NaN	NaN	NaN	NaN	NaN	NaN	NaN	NaN
pignut hickory	1945	1945	NaN	NaN	NaN	NaN	NaN	NaN	NaN	NaN	NaN	NaN	NaN	NaN	NaN	NaN	NaN	NaN	NaN	NaN	NaN	NaN	NaN	NaN	NaN	NaN	NaN	NaN	0.2	1.15	1.85	NaN	NaN	NaN	NaN	NaN	NaN	NaN	NaN	NaN	NaN
shagbark hickory	1945	1945	NaN	NaN	NaN	NaN	NaN	NaN	NaN	NaN	NaN	NaN	NaN	NaN	NaN	NaN	NaN	NaN	NaN	NaN	NaN	NaN	NaN	NaN	NaN	NaN	NaN	NaN	0.19	1.3	1.76	NaN	NaN	NaN	NaN	NaN	NaN	NaN	NaN	NaN	NaN
American hornbeam	1945	1945	NaN	NaN	NaN	NaN	NaN	NaN	NaN	NaN	NaN	NaN	NaN	NaN	NaN	NaN	NaN	NaN	NaN	NaN	NaN	NaN	NaN	NaN	NaN	NaN	NaN	NaN	0.18	0.95	1.66	NaN	NaN	NaN	NaN	NaN	NaN	NaN	NaN	NaN	NaN
Eastern hophornbeam	1945	1945	NaN	NaN	NaN	NaN	NaN	NaN	NaN	NaN	NaN	NaN	NaN	NaN	NaN	NaN	NaN	NaN	NaN	NaN	NaN	NaN	NaN	NaN	NaN	NaN	NaN	NaN	0.15	1.1	2.59	NaN	NaN	NaN	NaN	NaN	NaN	NaN	NaN	NaN	NaN
chestnut	1945	1945	NaN	NaN	NaN	NaN	NaN	NaN	NaN	NaN	NaN	NaN	NaN	NaN	NaN	NaN	NaN	NaN	NaN	NaN	NaN	NaN	NaN	NaN	NaN	NaN	NaN	NaN	0.28	1.35	1.11	NaN	NaN	NaN	NaN	NaN	NaN	NaN	NaN	NaN	NaN
American beech	1945	1945	NaN	NaN	NaN	NaN	NaN	NaN	NaN	NaN	NaN	NaN	NaN	NaN	NaN	NaN	NaN	NaN	NaN	NaN	NaN	NaN	NaN	NaN	NaN	NaN	NaN	NaN	0.14	1.39	1.21	NaN	NaN	NaN	NaN	NaN	NaN	NaN	NaN	NaN	NaN
white oak	1945	1945	NaN	NaN	NaN	NaN	NaN	NaN	NaN	NaN	NaN	NaN	NaN	NaN	NaN	NaN	NaN	NaN	NaN	NaN	NaN	NaN	NaN	NaN	NaN	NaN	NaN	NaN	0.24	1.55	1.6	NaN	NaN	NaN	NaN	NaN	NaN	NaN	NaN	NaN	NaN
northern red oak	1945	1945	NaN	NaN	NaN	NaN	NaN	NaN	NaN	NaN	NaN	NaN	NaN	NaN	NaN	NaN	NaN	NaN	NaN	NaN	NaN	NaN	NaN	NaN	NaN	NaN	NaN	NaN	0.18	1.2	1.02	NaN	NaN	NaN	NaN	NaN	NaN	NaN	NaN	NaN	NaN
slippery elm	1945	1945	NaN	NaN	NaN	NaN	NaN	NaN	NaN	NaN	NaN	NaN	NaN	NaN	NaN	NaN	NaN	NaN	NaN	NaN	NaN	NaN	NaN	NaN	NaN	NaN	NaN	NaN	0.17	1.6	1.89	NaN	NaN	NaN	NaN	NaN	NaN	NaN	NaN	NaN	NaN
flowering dogwood	1945	1945	NaN	NaN	NaN	NaN	NaN	NaN	NaN	NaN	NaN	NaN	NaN	NaN	NaN	NaN	NaN	NaN	NaN	NaN	NaN	NaN	NaN	NaN	NaN	NaN	NaN	NaN	0.35	1.25	3.46	NaN	NaN	NaN	NaN	NaN	NaN	NaN	NaN	NaN	NaN
white ash	1945	1945	NaN	NaN	NaN	NaN	NaN	NaN	NaN	NaN	NaN	NaN	NaN	NaN	NaN	NaN	NaN	NaN	NaN	NaN	NaN	NaN	NaN	NaN	NaN	NaN	NaN	NaN	0.28	1.54	1.84	NaN	NaN	NaN	NaN	NaN	NaN	NaN	NaN	NaN	NaN
yellow-poplar	1945	1945	NaN	NaN	NaN	NaN	NaN	NaN	NaN	NaN	NaN	NaN	NaN	NaN	NaN	NaN	NaN	NaN	NaN	NaN	NaN	NaN	NaN	NaN	NaN	NaN	NaN	NaN	0.3	1.3	2.68	NaN	NaN	NaN	NaN	NaN	NaN	NaN	NaN	NaN	NaN
black locust	1945	1945	NaN	NaN	NaN	NaN	NaN	NaN	NaN	NaN	NaN	NaN	NaN	NaN	NaN	NaN	NaN	NaN	NaN	NaN	NaN	NaN	NaN	NaN	NaN	NaN	NaN	NaN	0.16	2.1	3.2	NaN	NaN	NaN	NaN	NaN	NaN	NaN	NaN	NaN	NaN
basswood	1945	1945	NaN	NaN	NaN	NaN	NaN	NaN	NaN	NaN	NaN	NaN	NaN	NaN	NaN	NaN	NaN	NaN	NaN	NaN	NaN	NaN	NaN	NaN	NaN	NaN	NaN	NaN	0.27	2.35	2.87	NaN	NaN	NaN	NaN	NaN	NaN	NaN	NaN	NaN	NaN
eastern hemlock	1945	1945	NaN	NaN	NaN	NaN	NaN	NaN	NaN	NaN	NaN	NaN	NaN	NaN	NaN	NaN	NaN	NaN	NaN	NaN	NaN	NaN	NaN	NaN	NaN	NaN	NaN	NaN	0.18	0.9	0.7	NaN	NaN	NaN	NaN	NaN	NaN	NaN	NaN	NaN	NaN
sugar maple	1945	1945	NaN	NaN	NaN	NaN	NaN	NaN	NaN	NaN	NaN	NaN	NaN	NaN	NaN	NaN	NaN	NaN	NaN	NaN	NaN	NaN	NaN	NaN	NaN	NaN	NaN	NaN	0.21	1.24	1.11	NaN	NaN	NaN	NaN	NaN	NaN	NaN	NaN	NaN	NaN
striped maple	1945	1945	NaN	NaN	NaN	NaN	NaN	NaN	NaN	NaN	NaN	NaN	NaN	NaN	NaN	NaN	NaN	NaN	NaN	NaN	NaN	NaN	NaN	NaN	NaN	NaN	NaN	NaN	0.26	1.75	1.58	NaN	NaN	NaN	NaN	NaN	NaN	NaN	NaN	NaN	NaN
red maple	1945	1945	NaN	NaN	NaN	NaN	NaN	NaN	NaN	NaN	NaN	NaN	NaN	NaN	NaN	NaN	NaN	NaN	NaN	NaN	NaN	NaN	NaN	NaN	NaN	NaN	NaN	NaN	0.25	1.02	1.14	NaN	NaN	NaN	NaN	NaN	NaN	NaN	NaN	NaN	NaN
shagbark hickory	1945	1945	NaN	NaN	NaN	NaN	NaN	NaN	NaN	NaN	NaN	NaN	NaN	NaN	NaN	NaN	NaN	NaN	NaN	NaN	NaN	NaN	NaN	NaN	NaN	NaN	NaN	NaN	0.2	1.6	1.8	NaN	NaN	NaN	NaN	NaN	NaN	NaN	NaN	NaN	NaN
sweet birch	1945	1945	NaN	NaN	NaN	NaN	NaN	NaN	NaN	NaN	NaN	NaN	NaN	NaN	NaN	NaN	NaN	NaN	NaN	NaN	NaN	NaN	NaN	NaN	NaN	NaN	NaN	NaN	0.21	1.79	1.1	NaN	NaN	NaN	NaN	NaN	NaN	NaN	NaN	NaN	NaN
yellow birch	1945	1945	NaN	NaN	NaN	NaN	NaN	NaN	NaN	NaN	NaN	NaN	NaN	NaN	NaN	NaN	NaN	NaN	NaN	NaN	NaN	NaN	NaN	NaN	NaN	NaN	NaN	NaN	0.25	1.35	1.37	NaN	NaN	NaN	NaN	NaN	NaN	NaN	NaN	NaN	NaN
Eastern hophornbeam	1945	1945	NaN	NaN	NaN	NaN	NaN	NaN	NaN	NaN	NaN	NaN	NaN	NaN	NaN	NaN	NaN	NaN	NaN	NaN	NaN	NaN	NaN	NaN	NaN	NaN	NaN	NaN	0.19	1.3	2.47	NaN	NaN	NaN	NaN	NaN	NaN	NaN	NaN	NaN	NaN
chestnut	1945	1945	NaN	NaN	NaN	NaN	NaN	NaN	NaN	NaN	NaN	NaN	NaN	NaN	NaN	NaN	NaN	NaN	NaN	NaN	NaN	NaN	NaN	NaN	NaN	NaN	NaN	NaN	0.26	1.46	0.94	NaN	NaN	NaN	NaN	NaN	NaN	NaN	NaN	NaN	NaN
American beech	1945	1945	NaN	NaN	NaN	NaN	NaN	NaN	NaN	NaN	NaN	NaN	NaN	NaN	NaN	NaN	NaN	NaN	NaN	NaN	NaN	NaN	NaN	NaN	NaN	NaN	NaN	NaN	0.17	1.21	0.85	NaN	NaN	NaN	NaN	NaN	NaN	NaN	NaN	NaN	NaN
white oak	1945	1945	NaN	NaN	NaN	NaN	NaN	NaN	NaN	NaN	NaN	NaN	NaN	NaN	NaN	NaN	NaN	NaN	NaN	NaN	NaN	NaN	NaN	NaN	NaN	NaN	NaN	NaN	0.24	1.46	1.41	NaN	NaN	NaN	NaN	NaN	NaN	NaN	NaN	NaN	NaN
northern red oak	1945	1945	NaN	NaN	NaN	NaN	NaN	NaN	NaN	NaN	NaN	NaN	NaN	NaN	NaN	NaN	NaN	NaN	NaN	NaN	NaN	NaN	NaN	NaN	NaN	NaN	NaN	NaN	0.25	1.52	0.91	NaN	NaN	NaN	NaN	NaN	NaN	NaN	NaN	NaN	NaN
white ash	1945	1945	NaN	NaN	NaN	NaN	NaN	NaN	NaN	NaN	NaN	NaN	NaN	NaN	NaN	NaN	NaN	NaN	NaN	NaN	NaN	NaN	NaN	NaN	NaN	NaN	NaN	NaN	0.27	1.37	1.68	NaN	NaN	NaN	NaN	NaN	NaN	NaN	NaN	NaN	NaN
witch-hazel	1945	1945	NaN	NaN	NaN	NaN	NaN	NaN	NaN	NaN	NaN	NaN	NaN	NaN	NaN	NaN	NaN	NaN	NaN	NaN	NaN	NaN	NaN	NaN	NaN	NaN	NaN	NaN	0.23	1.3	1.57	NaN	NaN	NaN	NaN	NaN	NaN	NaN	NaN	NaN	NaN
bigtooth aspen	1945	1945	NaN	NaN	NaN	NaN	NaN	NaN	NaN	NaN	NaN	NaN	NaN	NaN	NaN	NaN	NaN	NaN	NaN	NaN	NaN	NaN	NaN	NaN	NaN	NaN	NaN	NaN	0.26	1	1.67	NaN	NaN	NaN	NaN	NaN	NaN	NaN	NaN	NaN	NaN
basswood	1945	1945	NaN	NaN	NaN	NaN	NaN	NaN	NaN	NaN	NaN	NaN	NaN	NaN	NaN	NaN	NaN	NaN	NaN	NaN	NaN	NaN	NaN	NaN	NaN	NaN	NaN	NaN	0.33	2.3	2.96	NaN	NaN	NaN	NaN	NaN	NaN	NaN	NaN	NaN	NaN
eastern hemlock	1945	1945	NaN	NaN	NaN	NaN	NaN	NaN	NaN	NaN	NaN	NaN	NaN	NaN	NaN	NaN	NaN	NaN	NaN	NaN	NaN	NaN	NaN	NaN	NaN	NaN	NaN	NaN	0.18	1.2	0.71	NaN	NaN	NaN	NaN	NaN	NaN	NaN	NaN	NaN	NaN
Eastern white pine	1985	1985	54	56	0.01	0.01	0.219	0.01	NaN	NaN	NaN	NaN	0.062	0.131	0.497	0.062	0.006	0.02	0.133	0.013	0.043	0.117	0.41	0.057	NaN	NaN	NaN	NaN	0.171	0.293	0.525	0.122	NaN	NaN	NaN	NaN	NaN	NaN	NaN	converted to %	Dead wood consists of dead branches.
Scotch pine	1985	1985	54	56	0.008	0.015	0.185	0.015	NaN	NaN	NaN	NaN	0.069	0.165	0.46	0.062	0.008	0.019	0.143	0.011	0.031	0.11	0.286	0.037	NaN	NaN	NaN	NaN	0.129	0.388	0.553	0.093	NaN	NaN	NaN	NaN	NaN	NaN	NaN	converted to %	Dead wood consists of dead branches.
Norway spruce	1985	1985	54	56	0.014	0.021	0.206	0.014	NaN	NaN	NaN	NaN	0.05	0.202	1.108	0.069	0.004	0.022	0.164	0.009	0.056	0.148	0.501	0.046	NaN	NaN	NaN	NaN	0.142	0.262	0.655	0.066	NaN	NaN	NaN	NaN	NaN	NaN	NaN	converted to %	Dead wood consists of dead branches.
red pine	1985	1985	54	56	0.019	0.019	0.35	0.019	NaN	NaN	NaN	NaN	0.044	0.118	1.315	0.066	0.007	0.019	0.166	0.013	0.036	0.111	0.397	0.048	NaN	NaN	NaN	NaN	0.122	0.287	0.566	0.07	NaN	NaN	NaN	NaN	NaN	NaN	NaN	converted to %	Dead wood consists of dead branches.
Norway spruce	1982	1982	47	52	0.009	0.012	0.178	0.008	NaN	NaN	NaN	NaN	0.083	0.39	1.355	0.113	0.008	0.024	0.107	0.012	0.069	0.226	0.445	0.054	NaN	NaN	NaN	NaN	0.159	0.446	1.098	0.062	12	NaN	5	56	15	NaN	12	NaN	Dead wood consists of dead branches. Stand basal area. density. and age were averaged across seven stands.
sugar maple	1985	1985	NaN	NaN	NaN	NaN	NaN	NaN	NaN	NaN	NaN	NaN	NaN	NaN	NaN	NaN	NaN	NaN	NaN	NaN	NaN	NaN	NaN	NaN	NaN	NaN	NaN	NaN	0.135	0.65	0.97	0.29	NaN	NaN	NaN	NaN	NaN	NaN	NaN	Mn. Al converted from ug/g to %	July and August nutrient concentrations for all sites in Table 1 were averaged.
red pine	1961	1961	30	30	0.041	0.009	0.574	0.021	NaN	NaN	NaN	NaN	0.048	0.067	0.102	0.04	0.008	0.017	0.062	0.01	0.034	0.053	0.411	0.025	NaN	NaN	NaN	NaN	0.136	0.201	0.363	0.061	NaN	NaN	NaN	NaN	NaN	NaN	NaN	converted to %	NaN
sugar maple	1964	1964	NaN	NaN	NaN	NaN	NaN	NaN	NaN	NaN	NaN	NaN	NaN	NaN	NaN	NaN	NaN	NaN	NaN	NaN	NaN	NaN	NaN	NaN	NaN	NaN	NaN	NaN	0.144	0.98	0.64	0.097	NaN	NaN	NaN	NaN	NaN	NaN	NaN	NaN	NaN
sugar maple	1964	1964	NaN	NaN	NaN	NaN	NaN	NaN	NaN	NaN	NaN	NaN	NaN	NaN	NaN	NaN	NaN	NaN	NaN	NaN	NaN	NaN	NaN	NaN	NaN	NaN	NaN	NaN	0.138	1.09	0.83	0.123	NaN	NaN	NaN	NaN	NaN	NaN	NaN	NaN	NaN
sugar maple	1964	1964	NaN	NaN	NaN	NaN	NaN	NaN	NaN	NaN	NaN	NaN	NaN	NaN	NaN	NaN	NaN	NaN	NaN	NaN	NaN	NaN	NaN	NaN	NaN	NaN	NaN	NaN	0.043	0.94	1.77	0.15	NaN	NaN	NaN	NaN	NaN	NaN	NaN	NaN	NaN
sugar maple	1964	1964	NaN	NaN	NaN	NaN	NaN	NaN	NaN	NaN	NaN	NaN	NaN	NaN	NaN	NaN	NaN	NaN	NaN	NaN	NaN	NaN	NaN	NaN	NaN	NaN	NaN	NaN	0.108	1.04	1.11	0.164	NaN	NaN	NaN	NaN	NaN	NaN	NaN	NaN	NaN
sugar maple	1964	1964	NaN	NaN	NaN	NaN	NaN	NaN	NaN	NaN	NaN	NaN	NaN	NaN	NaN	NaN	NaN	NaN	NaN	NaN	NaN	NaN	NaN	NaN	NaN	NaN	NaN	NaN	0.057	0.76	1.22	0.112	NaN	NaN	NaN	NaN	NaN	NaN	NaN	NaN	NaN
sugar maple	1964	1964	NaN	NaN	NaN	NaN	NaN	NaN	NaN	NaN	NaN	NaN	NaN	NaN	NaN	NaN	NaN	NaN	NaN	NaN	NaN	NaN	NaN	NaN	NaN	NaN	NaN	NaN	0.083	0.89	0.88	0.17	NaN	NaN	NaN	NaN	NaN	NaN	NaN	NaN	NaN
sugar maple	1964	1964	NaN	NaN	NaN	NaN	NaN	NaN	NaN	NaN	NaN	NaN	NaN	NaN	NaN	NaN	NaN	NaN	NaN	NaN	NaN	NaN	NaN	NaN	NaN	NaN	NaN	NaN	0.12	0.96	0.71	0.093	NaN	NaN	NaN	NaN	NaN	NaN	NaN	NaN	NaN
sugar maple	1964	1964	NaN	NaN	NaN	NaN	NaN	NaN	NaN	NaN	NaN	NaN	NaN	NaN	NaN	NaN	NaN	NaN	NaN	NaN	NaN	NaN	NaN	NaN	NaN	NaN	NaN	NaN	0.108	0.82	1.24	0.143	NaN	NaN	NaN	NaN	NaN	NaN	NaN	NaN	NaN
sugar maple	1964	1964	NaN	NaN	NaN	NaN	NaN	NaN	NaN	NaN	NaN	NaN	NaN	NaN	NaN	NaN	NaN	NaN	NaN	NaN	NaN	NaN	NaN	NaN	NaN	NaN	NaN	NaN	0.144	1.09	0.59	0.151	NaN	NaN	NaN	NaN	NaN	NaN	NaN	NaN	NaN
white oak	1939	1941	NaN	NaN	NaN	NaN	NaN	NaN	NaN	NaN	NaN	NaN	NaN	NaN	NaN	NaN	NaN	NaN	NaN	NaN	NaN	NaN	NaN	NaN	NaN	NaN	NaN	NaN	0.155	0.925	1	0.186	NaN	NaN	NaN	NaN	NaN	NaN	NaN	Percent calculated on a moisture free basis.	NaN
white oak	1939	1941	NaN	NaN	NaN	NaN	NaN	NaN	NaN	NaN	NaN	NaN	NaN	NaN	NaN	NaN	NaN	NaN	NaN	NaN	NaN	NaN	NaN	NaN	NaN	NaN	NaN	NaN	0.138	0.93	1.21	0.216	NaN	NaN	NaN	NaN	NaN	NaN	NaN	Percent calculated on a moisture free basis.	NaN
white oak	1939	1941	NaN	NaN	NaN	NaN	NaN	NaN	NaN	NaN	NaN	NaN	NaN	NaN	NaN	NaN	NaN	NaN	NaN	NaN	NaN	NaN	NaN	NaN	NaN	NaN	NaN	NaN	0.152	1.108	1.29	0.212	NaN	NaN	NaN	NaN	NaN	NaN	NaN	Percent calculated on a moisture free basis.	NaN
white oak	1939	1941	NaN	NaN	NaN	NaN	NaN	NaN	NaN	NaN	NaN	NaN	NaN	NaN	NaN	NaN	NaN	NaN	NaN	NaN	NaN	NaN	NaN	NaN	NaN	NaN	NaN	NaN	0.161	1.01	1.19	0.216	NaN	NaN	NaN	NaN	NaN	NaN	NaN	Percent calculated on a moisture free basis.	NaN
white oak	1939	1941	NaN	NaN	NaN	NaN	NaN	NaN	NaN	NaN	NaN	NaN	NaN	NaN	NaN	NaN	NaN	NaN	NaN	NaN	NaN	NaN	NaN	NaN	NaN	NaN	NaN	NaN	0.15	1	1.13	0.198	NaN	NaN	NaN	NaN	NaN	NaN	NaN	Percent calculated on a moisture free basis.	NaN
white oak	1939	1941	NaN	NaN	NaN	NaN	NaN	NaN	NaN	NaN	NaN	NaN	NaN	NaN	NaN	NaN	NaN	NaN	NaN	NaN	NaN	NaN	NaN	NaN	NaN	NaN	NaN	NaN	0.153	0.96	1.38	0.231	NaN	NaN	NaN	NaN	NaN	NaN	NaN	Percent calculated on a moisture free basis.	NaN
white oak	1939	1941	NaN	NaN	NaN	NaN	NaN	NaN	NaN	NaN	NaN	NaN	NaN	NaN	NaN	NaN	NaN	NaN	NaN	NaN	NaN	NaN	NaN	NaN	NaN	NaN	NaN	NaN	0.192	1.02	1.2	0.226	NaN	NaN	NaN	NaN	NaN	NaN	NaN	Percent calculated on a moisture free basis.	NaN
white cedar	NaN	NaN	NaN	NaN	NaN	NaN	NaN	NaN	0.012	0.021	0.73	0.028	NaN	NaN	NaN	NaN	NaN	NaN	NaN	NaN	0.025	0.047	1.14	0.045	NaN	NaN	NaN	NaN	0.089	0.21	1.47	0.107	NaN	NaN	NaN	NaN	NaN	NaN	NaN	converted to %	Biomass data presented could not be definitively correlated with the entered nutrient values. A chart with mass and nutrient values for different height trees was illegible.
sugar maple	1987	1988	NaN	NaN	NaN	NaN	NaN	NaN	NaN	NaN	NaN	NaN	NaN	NaN	NaN	NaN	NaN	NaN	NaN	NaN	NaN	NaN	NaN	NaN	NaN	NaN	NaN	NaN	0.124	0.662	0.941	0.18	NaN	NaN	NaN	NaN	NaN	NaN	NaN	Al converted from ppm to %	Data taken from table 5.
sugar maple	1987	1988	NaN	NaN	NaN	NaN	NaN	NaN	NaN	NaN	NaN	NaN	NaN	NaN	NaN	NaN	NaN	NaN	NaN	NaN	NaN	NaN	NaN	NaN	NaN	NaN	NaN	NaN	0.129	0.543	0.807	0.182	NaN	NaN	NaN	NaN	NaN	NaN	NaN	Al converted from ppm to %	Data taken from table 5.
sugar maple	1987	1988	NaN	NaN	NaN	NaN	NaN	NaN	NaN	NaN	NaN	NaN	NaN	NaN	NaN	NaN	NaN	NaN	NaN	NaN	NaN	NaN	NaN	NaN	NaN	NaN	NaN	NaN	0.138	0.491	0.799	0.213	NaN	NaN	NaN	NaN	NaN	NaN	NaN	Al converted from ppm to %	Data taken from table 5.
sugar maple	1987	1988	NaN	NaN	NaN	NaN	NaN	NaN	NaN	NaN	NaN	NaN	NaN	NaN	NaN	NaN	NaN	NaN	NaN	NaN	NaN	NaN	NaN	NaN	NaN	NaN	NaN	NaN	0.139	0.432	0.827	0.255	NaN	NaN	NaN	NaN	NaN	NaN	NaN	Al converted from ppm to %	Data taken from table 5.
sugar maple	1989	1989	80	100	NaN	NaN	NaN	NaN	NaN	NaN	NaN	NaN	NaN	NaN	NaN	NaN	NaN	NaN	NaN	NaN	NaN	NaN	NaN	NaN	NaN	NaN	NaN	NaN	0.113	0.72	1.07	0.153	NaN	NaN	NaN	NaN	NaN	NaN	NaN	converted to %	NaN
sugar maple	1989	1989	80	100	NaN	NaN	NaN	NaN	NaN	NaN	NaN	NaN	NaN	NaN	NaN	NaN	NaN	NaN	NaN	NaN	NaN	NaN	NaN	NaN	NaN	NaN	NaN	NaN	0.107	0.8	1	0.123	NaN	NaN	NaN	NaN	NaN	NaN	NaN	converted to %	NaN
sugar maple	1989	1989	80	100	NaN	NaN	NaN	NaN	NaN	NaN	NaN	NaN	NaN	NaN	NaN	NaN	NaN	NaN	NaN	NaN	NaN	NaN	NaN	NaN	NaN	NaN	NaN	NaN	0.105	0.61	1.34	0.162	NaN	NaN	NaN	NaN	NaN	NaN	NaN	converted to %	NaN
chestnut oak	1969	1970	NaN	NaN	NaN	NaN	NaN	NaN	NaN	NaN	NaN	NaN	NaN	NaN	NaN	NaN	NaN	NaN	NaN	NaN	NaN	NaN	NaN	NaN	NaN	NaN	NaN	NaN	0.18	NaN	NaN	NaN	NaN	NaN	NaN	NaN	NaN	NaN	NaN	NaN	Data taken from table 4.
scarlet oak	1969	1970	NaN	NaN	NaN	NaN	NaN	NaN	NaN	NaN	NaN	NaN	NaN	NaN	NaN	NaN	NaN	NaN	NaN	NaN	NaN	NaN	NaN	NaN	NaN	NaN	NaN	NaN	0.16	NaN	NaN	NaN	NaN	NaN	NaN	NaN	NaN	NaN	NaN	NaN	Data taken from table 4.
white oak	1969	1970	NaN	NaN	NaN	NaN	NaN	NaN	NaN	NaN	NaN	NaN	NaN	NaN	NaN	NaN	NaN	NaN	NaN	NaN	NaN	NaN	NaN	NaN	NaN	NaN	NaN	NaN	0.17	NaN	NaN	NaN	NaN	NaN	NaN	NaN	NaN	NaN	NaN	NaN	Data taken from table 4.
hickory	1969	1970	NaN	NaN	NaN	NaN	NaN	NaN	NaN	NaN	NaN	NaN	NaN	NaN	NaN	NaN	NaN	NaN	NaN	NaN	NaN	NaN	NaN	NaN	NaN	NaN	NaN	NaN	0.18	NaN	NaN	NaN	NaN	NaN	NaN	NaN	NaN	NaN	NaN	NaN	Data taken from table 4.
red maple	1969	1970	NaN	NaN	NaN	NaN	NaN	NaN	NaN	NaN	NaN	NaN	NaN	NaN	NaN	NaN	NaN	NaN	NaN	NaN	NaN	NaN	NaN	NaN	NaN	NaN	NaN	NaN	0.16	NaN	NaN	NaN	NaN	NaN	NaN	NaN	NaN	NaN	NaN	NaN	Data taken from table 4.
yellow-poplar	1969	1970	NaN	NaN	NaN	NaN	NaN	NaN	NaN	NaN	NaN	NaN	NaN	NaN	NaN	NaN	NaN	NaN	NaN	NaN	NaN	NaN	NaN	NaN	NaN	NaN	NaN	NaN	0.2	NaN	NaN	NaN	NaN	NaN	NaN	NaN	NaN	NaN	NaN	NaN	Data taken from table 4.
dogwood	1969	1970	NaN	NaN	NaN	NaN	NaN	NaN	NaN	NaN	NaN	NaN	NaN	NaN	NaN	NaN	NaN	NaN	NaN	NaN	NaN	NaN	NaN	NaN	NaN	NaN	NaN	NaN	0.18	NaN	NaN	NaN	NaN	NaN	NaN	NaN	NaN	NaN	NaN	NaN	Data taken from table 4.
chestnut	1969	1970	NaN	NaN	NaN	NaN	NaN	NaN	NaN	NaN	NaN	NaN	NaN	NaN	NaN	NaN	NaN	NaN	NaN	NaN	NaN	NaN	NaN	NaN	NaN	NaN	NaN	NaN	0.18	NaN	NaN	NaN	NaN	NaN	NaN	NaN	NaN	NaN	NaN	NaN	Data taken from table 4.
Eastern white pine	1969	1970	14	14	NaN	NaN	NaN	NaN	NaN	NaN	NaN	NaN	NaN	NaN	NaN	NaN	NaN	NaN	NaN	NaN	NaN	NaN	NaN	NaN	NaN	NaN	NaN	NaN	0.17	NaN	NaN	NaN	NaN	NaN	NaN	NaN	NaN	NaN	NaN	NaN	Data taken from table 4.
Eastern white pine	NaN	NaN	NaN	NaN	NaN	NaN	NaN	NaN	NaN	NaN	NaN	NaN	NaN	NaN	NaN	NaN	NaN	NaN	NaN	NaN	NaN	NaN	NaN	NaN	NaN	NaN	NaN	NaN	NaN	0.36	NaN	NaN	NaN	NaN	NaN	NaN	NaN	NaN	NaN	NaN	Table 1 July and August values averaged.
black cherry	NaN	NaN	NaN	NaN	NaN	NaN	NaN	NaN	NaN	NaN	NaN	NaN	NaN	NaN	NaN	NaN	NaN	NaN	NaN	NaN	NaN	NaN	NaN	NaN	NaN	NaN	NaN	NaN	NaN	0.6	NaN	NaN	NaN	NaN	NaN	NaN	NaN	NaN	NaN	NaN	Table 1 July and August values averaged.
silver birch	NaN	NaN	NaN	NaN	NaN	NaN	NaN	NaN	NaN	NaN	NaN	NaN	NaN	NaN	NaN	NaN	NaN	NaN	NaN	NaN	NaN	NaN	NaN	NaN	NaN	NaN	NaN	NaN	NaN	0.74	NaN	NaN	NaN	NaN	NaN	NaN	NaN	NaN	NaN	NaN	Table 1 July and August values averaged.
red maple	NaN	NaN	NaN	NaN	NaN	NaN	NaN	NaN	NaN	NaN	NaN	NaN	NaN	NaN	NaN	NaN	NaN	NaN	NaN	NaN	NaN	NaN	NaN	NaN	NaN	NaN	NaN	NaN	NaN	0.52	NaN	NaN	NaN	NaN	NaN	NaN	NaN	NaN	NaN	NaN	Table 1 July and August values averaged.
Eastern white pine	NaN	NaN	NaN	NaN	NaN	NaN	NaN	NaN	NaN	NaN	NaN	NaN	NaN	NaN	NaN	NaN	NaN	NaN	NaN	NaN	NaN	NaN	NaN	NaN	NaN	NaN	NaN	NaN	NaN	0.57	NaN	NaN	NaN	NaN	NaN	NaN	NaN	NaN	NaN	NaN	Table 1 July and August values averaged.
black cherry	NaN	NaN	NaN	NaN	NaN	NaN	NaN	NaN	NaN	NaN	NaN	NaN	NaN	NaN	NaN	NaN	NaN	NaN	NaN	NaN	NaN	NaN	NaN	NaN	NaN	NaN	NaN	NaN	NaN	1.17	NaN	NaN	NaN	NaN	NaN	NaN	NaN	NaN	NaN	NaN	Table 1 July and August values averaged.
silver birch	NaN	NaN	NaN	NaN	NaN	NaN	NaN	NaN	NaN	NaN	NaN	NaN	NaN	NaN	NaN	NaN	NaN	NaN	NaN	NaN	NaN	NaN	NaN	NaN	NaN	NaN	NaN	NaN	NaN	1.03	NaN	NaN	NaN	NaN	NaN	NaN	NaN	NaN	NaN	NaN	Table 1 July and August values averaged.
red maple	NaN	NaN	NaN	NaN	NaN	NaN	NaN	NaN	NaN	NaN	NaN	NaN	NaN	NaN	NaN	NaN	NaN	NaN	NaN	NaN	NaN	NaN	NaN	NaN	NaN	NaN	NaN	NaN	NaN	0.67	NaN	NaN	NaN	NaN	NaN	NaN	NaN	NaN	NaN	NaN	Table 1 July and August values averaged.
balsam fir	1981	1985	4	4	NaN	NaN	NaN	NaN	NaN	NaN	NaN	NaN	NaN	NaN	NaN	NaN	NaN	NaN	NaN	NaN	NaN	NaN	NaN	NaN	NaN	NaN	NaN	NaN	NaN	NaN	NaN	NaN	NaN	NaN	NaN	NaN	NaN	NaN	NaN	NaN	Between 5 and 25 trees were sampled.
red maple	1981	1985	4	4	NaN	NaN	NaN	NaN	NaN	NaN	NaN	NaN	NaN	NaN	NaN	NaN	NaN	NaN	NaN	NaN	NaN	NaN	NaN	NaN	NaN	NaN	NaN	NaN	NaN	NaN	NaN	NaN	NaN	NaN	NaN	NaN	NaN	NaN	NaN	NaN	Between 5 and 25 trees were sampled.
paper birch	1981	1985	4	4	NaN	NaN	NaN	NaN	NaN	NaN	NaN	NaN	NaN	NaN	NaN	NaN	NaN	NaN	NaN	NaN	NaN	NaN	NaN	NaN	NaN	NaN	NaN	NaN	NaN	NaN	NaN	NaN	NaN	NaN	NaN	NaN	NaN	NaN	NaN	NaN	Between 5 and 25 trees were sampled.
white spruce	1981	1985	4	4	NaN	NaN	NaN	NaN	NaN	NaN	NaN	NaN	NaN	NaN	NaN	NaN	NaN	NaN	NaN	NaN	NaN	NaN	NaN	NaN	NaN	NaN	NaN	NaN	NaN	NaN	NaN	NaN	NaN	NaN	NaN	NaN	NaN	NaN	NaN	NaN	Between 5 and 25 trees were sampled.
bigtooth aspen	1981	1985	4	4	NaN	NaN	NaN	NaN	NaN	NaN	NaN	NaN	NaN	NaN	NaN	NaN	NaN	NaN	NaN	NaN	NaN	NaN	NaN	NaN	NaN	NaN	NaN	NaN	NaN	NaN	NaN	NaN	NaN	NaN	NaN	NaN	NaN	NaN	NaN	NaN	Between 5 and 25 trees were sampled.
quaking aspen	1981	1985	4	4	NaN	NaN	NaN	NaN	NaN	NaN	NaN	NaN	NaN	NaN	NaN	NaN	NaN	NaN	NaN	NaN	NaN	NaN	NaN	NaN	NaN	NaN	NaN	NaN	NaN	NaN	NaN	NaN	NaN	NaN	NaN	NaN	NaN	NaN	NaN	NaN	Between 5 and 25 trees were sampled.
pin cherry	1981	1985	4	4	NaN	NaN	NaN	NaN	NaN	NaN	NaN	NaN	NaN	NaN	NaN	NaN	NaN	NaN	NaN	NaN	NaN	NaN	NaN	NaN	NaN	NaN	NaN	NaN	NaN	NaN	NaN	NaN	NaN	NaN	NaN	NaN	NaN	NaN	NaN	NaN	Between 5 and 25 trees were sampled.
red maple	1981	1985	4	4	NaN	NaN	NaN	NaN	NaN	NaN	NaN	NaN	NaN	NaN	NaN	NaN	NaN	NaN	NaN	NaN	NaN	NaN	NaN	NaN	NaN	NaN	NaN	NaN	NaN	NaN	NaN	NaN	NaN	NaN	NaN	NaN	NaN	NaN	NaN	NaN	Between 5 and 25 trees were sampled.
paper birch	1981	1985	4	4	NaN	NaN	NaN	NaN	NaN	NaN	NaN	NaN	NaN	NaN	NaN	NaN	NaN	NaN	NaN	NaN	NaN	NaN	NaN	NaN	NaN	NaN	NaN	NaN	NaN	NaN	NaN	NaN	NaN	NaN	NaN	NaN	NaN	NaN	NaN	NaN	Between 5 and 25 trees were sampled.
bigtooth aspen	1981	1985	4	4	NaN	NaN	NaN	NaN	NaN	NaN	NaN	NaN	NaN	NaN	NaN	NaN	NaN	NaN	NaN	NaN	NaN	NaN	NaN	NaN	NaN	NaN	NaN	NaN	NaN	NaN	NaN	NaN	NaN	NaN	NaN	NaN	NaN	NaN	NaN	NaN	Between 5 and 25 trees were sampled.
quaking aspen	1981	1985	4	4	NaN	NaN	NaN	NaN	NaN	NaN	NaN	NaN	NaN	NaN	NaN	NaN	NaN	NaN	NaN	NaN	NaN	NaN	NaN	NaN	NaN	NaN	NaN	NaN	NaN	NaN	NaN	NaN	NaN	NaN	NaN	NaN	NaN	NaN	NaN	NaN	Between 5 and 25 trees were sampled.
pin cherry	1981	1985	4	4	NaN	NaN	NaN	NaN	NaN	NaN	NaN	NaN	NaN	NaN	NaN	NaN	NaN	NaN	NaN	NaN	NaN	NaN	NaN	NaN	NaN	NaN	NaN	NaN	NaN	NaN	NaN	NaN	NaN	NaN	NaN	NaN	NaN	NaN	NaN	NaN	Between 5 and 25 trees were sampled.
sugar maple	1989	1992	65	170	NaN	NaN	NaN	NaN	NaN	NaN	NaN	NaN	NaN	NaN	NaN	NaN	NaN	NaN	NaN	NaN	NaN	NaN	NaN	NaN	NaN	NaN	NaN	NaN	0.15	0.59	0.64	0.12	NaN	NaN	NaN	NaN	NaN	NaN	NaN	NaN	Authors presented nutrient values as a composite of 4 "low quality" stands. Stand density. basal area. height. and age data was presented for each stand.
sugar maple	1989	1992	70	200	NaN	NaN	NaN	NaN	NaN	NaN	NaN	NaN	NaN	NaN	NaN	NaN	NaN	NaN	NaN	NaN	NaN	NaN	NaN	NaN	NaN	NaN	NaN	NaN	0.13	0.68	1.22	0.15	NaN	NaN	NaN	NaN	NaN	NaN	NaN	NaN	Authors presented nutrient values as a composite of 3 "high quality" stands. Stand density. basal area. height. and age data was presented for each stand.
chestnut oak	1971	1972	NaN	NaN	NaN	NaN	NaN	NaN	NaN	NaN	NaN	NaN	NaN	0.07	1.09	0.06	NaN	0.14	0.17	0.01	NaN	NaN	NaN	NaN	0.13	0.34	0.66	0.05	0.18	1.09	0.59	0.19	NaN	NaN	NaN	NaN	NaN	NaN	NaN	% dry weight	NaN
red maple	1971	1972	NaN	NaN	NaN	NaN	NaN	NaN	NaN	NaN	NaN	NaN	NaN	0.2	1.32	0.05	NaN	0.08	0.08	0.02	NaN	NaN	NaN	NaN	0.12	0.37	0.93	0.05	0.16	0.53	0.62	0.2	NaN	NaN	NaN	NaN	NaN	NaN	NaN	% dry weight	NaN
flowering dogwood	1971	1972	NaN	NaN	NaN	NaN	NaN	NaN	NaN	NaN	NaN	NaN	NaN	0.22	2.2	0.22	NaN	0.17	0.1	0.04	NaN	NaN	NaN	NaN	0.09	0.23	0.51	0.14	0.14	1.18	1.6	0.9	NaN	NaN	NaN	NaN	NaN	NaN	NaN	% dry weight	NaN
pignut hickory	1971	1972	NaN	NaN	NaN	NaN	NaN	NaN	NaN	NaN	NaN	NaN	NaN	0.17	1.56	0.2	NaN	0.14	0.11	0.06	NaN	NaN	NaN	NaN	0.12	0.42	0.74	0.19	0.17	0.58	0.95	0.82	NaN	NaN	NaN	NaN	NaN	NaN	NaN	% dry weight	NaN
yellow-poplar	1971	1972	NaN	NaN	NaN	NaN	NaN	NaN	NaN	NaN	NaN	NaN	NaN	0.22	1.07	0.15	NaN	0.05	0.06	0.02	NaN	NaN	NaN	NaN	0.13	0.53	0.64	0.07	0.18	1.04	1.39	0.61	NaN	NaN	NaN	NaN	NaN	NaN	NaN	% dry weight	NaN
blackgum	1971	1972	NaN	NaN	NaN	NaN	NaN	NaN	NaN	NaN	NaN	NaN	NaN	0.11	2.56	0.19	NaN	0.09	0.05	0.02	NaN	NaN	NaN	NaN	0.11	0.45	1.09	0.09	0.17	1.04	0.96	0.51	NaN	NaN	NaN	NaN	NaN	NaN	NaN	% dry weight	NaN
yellow birch	1971	1972	NaN	NaN	NaN	NaN	NaN	NaN	NaN	NaN	NaN	NaN	NaN	0.09	0.98	0.03	NaN	0.03	0.05	0.02	NaN	NaN	NaN	NaN	0.12	0.38	0.99	0.04	0.17	1.1	1.11	0.37	NaN	NaN	NaN	NaN	NaN	NaN	NaN	% dry weight	NaN
black oak	1971	1972	NaN	NaN	NaN	NaN	NaN	NaN	NaN	NaN	NaN	NaN	NaN	0.13	3.22	0.05	NaN	0.13	0.03	0.01	NaN	NaN	NaN	NaN	0.13	0.52	1.12	0.03	0.16	0.95	0.71	0.17	NaN	NaN	NaN	NaN	NaN	NaN	NaN	% dry weight	NaN
scarlet oak	1971	1972	NaN	NaN	NaN	NaN	NaN	NaN	NaN	NaN	NaN	NaN	NaN	0.11	1.76	0.05	NaN	0.16	0.04	0.02	NaN	NaN	NaN	NaN	0.12	0.38	0.73	0.04	0.16	0.62	0.45	0.14	NaN	NaN	NaN	NaN	NaN	NaN	NaN	% dry weight	NaN
white oak	1971	1972	NaN	NaN	NaN	NaN	NaN	NaN	NaN	NaN	NaN	NaN	NaN	0.18	6.1	0.03	NaN	0.11	0.05	0.01	NaN	NaN	NaN	NaN	0.16	0.47	0.65	0.03	0.21	0.75	0.5	0.14	NaN	NaN	NaN	NaN	NaN	NaN	NaN	% dry weight	NaN
black locust	1971	1972	NaN	NaN	NaN	NaN	NaN	NaN	NaN	NaN	NaN	NaN	NaN	0.09	0.07	0.01	NaN	0.25	0.04	0.02	NaN	NaN	NaN	NaN	0.18	0.86	0.56	0.09	0.23	1.11	0.49	0.47	NaN	NaN	NaN	NaN	NaN	NaN	NaN	% dry weight	NaN
striped maple	1971	1972	NaN	NaN	NaN	NaN	NaN	NaN	NaN	NaN	NaN	NaN	NaN	0.19	2.96	0.1	NaN	0.05	0.09	0.02	NaN	NaN	NaN	NaN	0.13	0.49	1.48	0.11	0.22	1.28	1.47	0.35	NaN	NaN	NaN	NaN	NaN	NaN	NaN	% dry weight	NaN
witch-hazel	1971	1972	NaN	NaN	NaN	NaN	NaN	NaN	NaN	NaN	NaN	NaN	NaN	0.27	1.88	0.07	NaN	0.08	0.08	0.01	NaN	NaN	NaN	NaN	0.12	0.51	1.55	0.09	0.18	0.79	1.4	0.2	NaN	NaN	NaN	NaN	NaN	NaN	NaN	% dry weight	NaN
chestnut	1971	1972	NaN	NaN	NaN	NaN	NaN	NaN	NaN	NaN	NaN	NaN	NaN	0.22	0.95	0.12	NaN	0.17	0.05	0.04	NaN	NaN	NaN	NaN	0.11	0.32	0.75	0.11	0.16	0.62	0.67	0.4	NaN	NaN	NaN	NaN	NaN	NaN	NaN	% dry weight	NaN
northern red oak	1971	1972	NaN	NaN	NaN	NaN	NaN	NaN	NaN	NaN	NaN	NaN	NaN	0.1	1.6	0.04	NaN	0.12	0.06	0.01	NaN	NaN	NaN	NaN	0.11	0.42	0.82	0.13	0.17	0.89	0.75	0.33	NaN	NaN	NaN	NaN	NaN	NaN	NaN	% dry weight	NaN
sassafras	1971	1972	NaN	NaN	NaN	NaN	NaN	NaN	NaN	NaN	NaN	NaN	NaN	0.39	0.42	0.07	NaN	0.01	0	0	NaN	NaN	NaN	NaN	0.11	0.46	0.4	0.05	0.16	1.08	0.52	0.27	NaN	NaN	NaN	NaN	NaN	NaN	NaN	% dry weight	NaN
downy serviceberry	1971	1972	NaN	NaN	NaN	NaN	NaN	NaN	NaN	NaN	NaN	NaN	NaN	0.21	1.15	0.08	NaN	0.05	0.05	0.03	NaN	NaN	NaN	NaN	0.11	0.36	0.89	0.1	0.18	0.67	1	0.6	NaN	NaN	NaN	NaN	NaN	NaN	NaN	% dry weight	NaN
northern red oak	NaN	NaN	60	60	NaN	NaN	NaN	NaN	NaN	NaN	NaN	NaN	NaN	NaN	NaN	NaN	NaN	NaN	NaN	NaN	NaN	NaN	NaN	NaN	NaN	NaN	NaN	NaN	0.14	1.08	0.57	0.14	NaN	NaN	NaN	NaN	NaN	NaN	NaN	NaN	Data taken from Appendix tables 7 and 8. Stand basal area 10.2 m2/ha.
white oak	NaN	NaN	60	60	NaN	NaN	NaN	NaN	NaN	NaN	NaN	NaN	NaN	NaN	NaN	NaN	NaN	NaN	NaN	NaN	NaN	NaN	NaN	NaN	NaN	NaN	NaN	NaN	0.15	0.79	0.52	0.1	NaN	NaN	NaN	NaN	NaN	NaN	NaN	NaN	Data taken from Appendix tables 7 and 8. Stand basal area 10.2 m2/ha.
chestnut oak	NaN	NaN	60	60	NaN	NaN	NaN	NaN	NaN	NaN	NaN	NaN	NaN	NaN	NaN	NaN	NaN	NaN	NaN	NaN	NaN	NaN	NaN	NaN	NaN	NaN	NaN	NaN	0.14	0.99	0.58	0.12	NaN	NaN	NaN	NaN	NaN	NaN	NaN	NaN	Data taken from Appendix tables 7 and 8. Stand basal area 10.2 m2/ha.
scarlet oak	NaN	NaN	60	60	NaN	NaN	NaN	NaN	NaN	NaN	NaN	NaN	NaN	NaN	NaN	NaN	NaN	NaN	NaN	NaN	NaN	NaN	NaN	NaN	NaN	NaN	NaN	NaN	0.12	0.76	0.44	0.1	NaN	NaN	NaN	NaN	NaN	NaN	NaN	NaN	Data taken from Appendix tables 7 and 8. Stand basal area 10.2 m2/ha.
northern red oak	NaN	NaN	85	90	NaN	NaN	NaN	NaN	NaN	NaN	NaN	NaN	NaN	NaN	NaN	NaN	NaN	NaN	NaN	NaN	NaN	NaN	NaN	NaN	NaN	NaN	NaN	NaN	0.11	0.99	0.61	0.12	NaN	NaN	NaN	NaN	NaN	NaN	NaN	Mn. Al converted from ug/g to %	Data taken from table 1. Live basal area was 16-32 m2/ha live trees.
northern red oak	NaN	NaN	85	90	NaN	NaN	NaN	NaN	NaN	NaN	NaN	NaN	NaN	NaN	NaN	NaN	NaN	NaN	NaN	NaN	NaN	NaN	NaN	NaN	NaN	NaN	NaN	NaN	0.13	0.92	0.45	0.1	NaN	NaN	NaN	NaN	NaN	NaN	NaN	Mn. Al converted from ug/g to %	Data taken from table 1. Live basal area was 16-32 m2/ha live trees.
eastern redcedar	1980	1981	1	NaN	NaN	NaN	NaN	NaN	NaN	NaN	NaN	NaN	NaN	NaN	NaN	NaN	NaN	NaN	NaN	NaN	NaN	NaN	NaN	NaN	NaN	NaN	NaN	NaN	0.17	0.565	1.02	0.2	NaN	NaN	NaN	NaN	NaN	NaN	NaN	Mn converted from ppm to %	Trees were field planted seedlings. Because no age was given. min. age was entered as 1. Foliar nutrient values were averaged over two years. Data was taken from table 2.
white oak	1980	1981	NaN	NaN	NaN	NaN	NaN	NaN	NaN	NaN	NaN	NaN	NaN	NaN	NaN	NaN	NaN	NaN	NaN	NaN	NaN	NaN	NaN	NaN	NaN	NaN	NaN	NaN	0.12	0.7	1	0.21	NaN	NaN	NaN	NaN	NaN	NaN	NaN	% dry weight	Data from tables 2 and 3.
sweetgum	1980	1981	NaN	NaN	NaN	NaN	NaN	NaN	NaN	NaN	NaN	NaN	NaN	NaN	NaN	NaN	NaN	NaN	NaN	NaN	NaN	NaN	NaN	NaN	NaN	NaN	NaN	NaN	NaN	0.6	0.95	0.33	NaN	NaN	NaN	NaN	NaN	NaN	NaN	% dry weight	Data from tables 2 and 3.
blackgum	1980	1981	NaN	NaN	NaN	NaN	NaN	NaN	NaN	NaN	NaN	NaN	NaN	NaN	NaN	NaN	NaN	NaN	NaN	NaN	NaN	NaN	NaN	NaN	NaN	NaN	NaN	NaN	0.17	0.72	0.88	0.31	NaN	NaN	NaN	NaN	NaN	NaN	NaN	% dry weight	Data from tables 2 and 3.
red maple	1980	1981	NaN	NaN	NaN	NaN	NaN	NaN	NaN	NaN	NaN	NaN	NaN	NaN	NaN	NaN	NaN	NaN	NaN	NaN	NaN	NaN	NaN	NaN	NaN	NaN	NaN	NaN	0.12	0.46	0.93	0.2	NaN	NaN	NaN	NaN	NaN	NaN	NaN	% dry weight	Data from tables 2 and 3.
blackgum	1980	1981	NaN	NaN	NaN	NaN	NaN	NaN	NaN	NaN	NaN	NaN	NaN	NaN	NaN	NaN	NaN	NaN	NaN	NaN	NaN	NaN	NaN	NaN	NaN	NaN	NaN	NaN	0.21	0.41	0.63	0.42	NaN	NaN	NaN	NaN	NaN	NaN	NaN	% dry weight	Data from tables 2 and 3.
red maple	1980	1981	NaN	NaN	NaN	NaN	NaN	NaN	NaN	NaN	NaN	NaN	NaN	NaN	NaN	NaN	NaN	NaN	NaN	NaN	NaN	NaN	NaN	NaN	NaN	NaN	NaN	NaN	0.16	0.52	0.68	0.22	NaN	NaN	NaN	NaN	NaN	NaN	NaN	% dry weight	Data from tables 2 and 3.
blackgum	1980	1981	NaN	NaN	NaN	NaN	NaN	NaN	NaN	NaN	NaN	NaN	NaN	NaN	NaN	NaN	NaN	NaN	NaN	NaN	NaN	NaN	NaN	NaN	NaN	NaN	NaN	NaN	0.13	0.68	0.84	0.42	NaN	NaN	NaN	NaN	NaN	NaN	NaN	% dry weight	Data from tables 2 and 3.
red maple	1980	1981	NaN	NaN	NaN	NaN	NaN	NaN	NaN	NaN	NaN	NaN	NaN	NaN	NaN	NaN	NaN	NaN	NaN	NaN	NaN	NaN	NaN	NaN	NaN	NaN	NaN	NaN	0.15	0.58	0.73	0.16	NaN	NaN	NaN	NaN	NaN	NaN	NaN	% dry weight	Data from tables 2 and 3.
Atlantic white-cedar	1980	1981	NaN	NaN	NaN	NaN	NaN	NaN	NaN	NaN	NaN	NaN	NaN	NaN	NaN	NaN	NaN	NaN	NaN	NaN	NaN	NaN	NaN	NaN	NaN	NaN	NaN	NaN	0.14	0.57	1.33	0.25	NaN	NaN	NaN	NaN	NaN	NaN	NaN	% dry weight	Data from tables 2 and 3.
blackgum	1980	1981	NaN	NaN	NaN	NaN	NaN	NaN	NaN	NaN	NaN	NaN	NaN	NaN	NaN	NaN	NaN	NaN	NaN	NaN	NaN	NaN	NaN	NaN	NaN	NaN	NaN	NaN	0.1	0.7	0.79	0.45	NaN	NaN	NaN	NaN	NaN	NaN	NaN	% dry weight	Data from tables 2 and 3.
red maple	1980	1981	NaN	NaN	NaN	NaN	NaN	NaN	NaN	NaN	NaN	NaN	NaN	NaN	NaN	NaN	NaN	NaN	NaN	NaN	NaN	NaN	NaN	NaN	NaN	NaN	NaN	NaN	0.09	0.54	1.6	0.23	NaN	NaN	NaN	NaN	NaN	NaN	NaN	% dry weight	Data from tables 2 and 3.
sugar maple	1997	1997	NaN	NaN	NaN	NaN	NaN	NaN	NaN	NaN	NaN	NaN	NaN	NaN	NaN	NaN	NaN	NaN	NaN	NaN	NaN	NaN	NaN	NaN	NaN	NaN	NaN	NaN	NaN	NaN	0.57	0.11	NaN	NaN	NaN	NaN	NaN	NaN	NaN	NaN	Data from figure 1.
sugar maple	1997	1997	NaN	NaN	NaN	NaN	NaN	NaN	NaN	NaN	NaN	NaN	NaN	NaN	NaN	NaN	NaN	NaN	NaN	NaN	NaN	NaN	NaN	NaN	NaN	NaN	NaN	NaN	NaN	NaN	0.84	0.13	NaN	NaN	NaN	NaN	NaN	NaN	NaN	NaN	Data from figure 1. Tree ring nutrient values were reported as line graphs and were not included in this database.
sugar maple	1997	1997	NaN	NaN	NaN	NaN	NaN	NaN	NaN	NaN	NaN	NaN	NaN	NaN	NaN	NaN	NaN	NaN	NaN	NaN	NaN	NaN	NaN	NaN	NaN	NaN	NaN	NaN	NaN	NaN	0.48	0.08	NaN	NaN	NaN	NaN	NaN	NaN	NaN	NaN	Data from figure 1.
sugar maple	1997	1997	NaN	NaN	NaN	NaN	NaN	NaN	NaN	NaN	NaN	NaN	NaN	NaN	NaN	NaN	NaN	NaN	NaN	NaN	NaN	NaN	NaN	NaN	NaN	NaN	NaN	NaN	NaN	NaN	0.53	0.09	NaN	NaN	NaN	NaN	NaN	NaN	NaN	NaN	Data from figure 1. Tree ring nutrient values were reported as line graphs and were not included in this database.
sugar maple	1997	1997	NaN	NaN	NaN	NaN	NaN	NaN	NaN	NaN	NaN	NaN	NaN	NaN	NaN	NaN	NaN	NaN	NaN	NaN	NaN	NaN	NaN	NaN	NaN	NaN	NaN	NaN	NaN	NaN	1.2	0.22	NaN	NaN	NaN	NaN	NaN	NaN	NaN	NaN	Data from figure 1.
sugar maple	1997	1997	NaN	NaN	NaN	NaN	NaN	NaN	NaN	NaN	NaN	NaN	NaN	NaN	NaN	NaN	NaN	NaN	NaN	NaN	NaN	NaN	NaN	NaN	NaN	NaN	NaN	NaN	NaN	NaN	0.96	0.24	NaN	NaN	NaN	NaN	NaN	NaN	NaN	NaN	Data from figure 1.
sugar maple	1997	1997	NaN	NaN	NaN	NaN	NaN	NaN	NaN	NaN	NaN	NaN	NaN	NaN	NaN	NaN	NaN	NaN	NaN	NaN	NaN	NaN	NaN	NaN	NaN	NaN	NaN	NaN	NaN	NaN	1.79	0.31	NaN	NaN	NaN	NaN	NaN	NaN	NaN	NaN	Data from figure 1.
sugar maple	1997	1997	NaN	NaN	NaN	NaN	NaN	NaN	NaN	NaN	NaN	NaN	NaN	NaN	NaN	NaN	NaN	NaN	NaN	NaN	NaN	NaN	NaN	NaN	NaN	NaN	NaN	NaN	NaN	NaN	2	0.23	NaN	NaN	NaN	NaN	NaN	NaN	NaN	NaN	Data from figure 1.
black cherry	1974	1974	1	NaN	NaN	NaN	NaN	NaN	0.07	0.3	0.26	0.06	NaN	NaN	NaN	NaN	NaN	NaN	NaN	NaN	NaN	NaN	NaN	NaN	NaN	NaN	NaN	NaN	0.21	1.38	0.49	0.23	NaN	NaN	NaN	NaN	NaN	NaN	NaN	NaN	Sampled plants were seedlings; min. age was entered as 1. Database values are averages of values for 4 sampling dates as presented in tables 13. 28. 29. 30. 31. 32. 33. 35. Trees were seedlings.
red maple	1974	1974	1	NaN	NaN	NaN	NaN	NaN	0.07	0.36	0.47	0.05	NaN	NaN	NaN	NaN	NaN	NaN	NaN	NaN	NaN	NaN	NaN	NaN	NaN	NaN	NaN	NaN	0.25	1.2	0.61	0.16	NaN	NaN	NaN	NaN	NaN	NaN	NaN	NaN	Sampled plants were seedlings; min. age was entered as 1. Database values are averages of values for 4 sampling dates as presented in tables 13. 28. 29. 30. 31. 32. 33. 35. Trees were seedlings.
American beech	1974	1974	1	NaN	NaN	NaN	NaN	NaN	0.07	0.26	0.38	0.06	NaN	NaN	NaN	NaN	NaN	NaN	NaN	NaN	NaN	NaN	NaN	NaN	NaN	NaN	NaN	NaN	0.13	0.8	0.49	0.11	NaN	NaN	NaN	NaN	NaN	NaN	NaN	NaN	Sampled plants were seedlings; min. age was entered as 1. Database values are averages of values for 4 sampling dates as presented in tables 13. 28. 29. 30. 31. 32. 33. 35. Trees were seedlings.
pin cherry	1974	1974	1	NaN	NaN	NaN	NaN	NaN	0.07	0.38	0.33	0.06	NaN	NaN	NaN	NaN	NaN	NaN	NaN	NaN	NaN	NaN	NaN	NaN	NaN	NaN	NaN	NaN	0.19	1.43	0.6	0.27	NaN	NaN	NaN	NaN	NaN	NaN	NaN	NaN	Sampled plants were seedlings; min. age was entered as 1. Database values are averages of values for 4 sampling dates as presented in tables 13. 28. 29. 30. 31. 32. 33. 35. Trees were seedlings.
paper birch	1974	1976	66	NaN	NaN	NaN	NaN	NaN	NaN	NaN	NaN	NaN	0.04	0.13	0.78	0.04	0.01	0.05	0.07	0.01	0.06	0.16	0.38	0.04	NaN	NaN	NaN	NaN	0.32	1.45	1.1	0.27	NaN	NaN	10.8	72.7	14.2	NaN	2.3	NaN	Data from tables 1. 3. and 6. Biomass values were averages of values presented in table 3.
balsam fir	1971	1971	NaN	NaN	NaN	NaN	NaN	NaN	NaN	NaN	NaN	NaN	NaN	NaN	NaN	NaN	NaN	NaN	NaN	NaN	NaN	NaN	NaN	NaN	NaN	NaN	NaN	NaN	0.19	0.68	0.92	0.12	NaN	NaN	NaN	NaN	NaN	NaN	NaN	Mn and Al converted from ppm to percent	All nutrient values except N are averages of 3 sampling dates; N is for 2 sampling dates.
red maple	1971	1971	NaN	NaN	NaN	NaN	NaN	NaN	NaN	NaN	NaN	NaN	NaN	NaN	NaN	NaN	NaN	NaN	NaN	NaN	NaN	NaN	NaN	NaN	NaN	NaN	NaN	NaN	0.27	0.72	0.7	0.21	NaN	NaN	NaN	NaN	NaN	NaN	NaN	Mn and Al converted from ppm to percent	All nutrient values except N are averages of 3 sampling dates; N is for 2 sampling dates.
sugar maple	1971	1971	NaN	NaN	NaN	NaN	NaN	NaN	NaN	NaN	NaN	NaN	NaN	NaN	NaN	NaN	NaN	NaN	NaN	NaN	NaN	NaN	NaN	NaN	NaN	NaN	NaN	NaN	0.26	0.72	1.12	0.18	NaN	NaN	NaN	NaN	NaN	NaN	NaN	Mn and Al converted from ppm to percent	All nutrient values except N are averages of 3 sampling dates; N is for 2 sampling dates.
paper birch	1971	1971	NaN	NaN	NaN	NaN	NaN	NaN	NaN	NaN	NaN	NaN	NaN	NaN	NaN	NaN	NaN	NaN	NaN	NaN	NaN	NaN	NaN	NaN	NaN	NaN	NaN	NaN	0.24	0.85	0.89	0.32	NaN	NaN	NaN	NaN	NaN	NaN	NaN	Mn and Al converted from ppm to percent	All nutrient values except N are averages of 3 sampling dates; N is for 2 sampling dates.
green ash	1971	1971	NaN	NaN	NaN	NaN	NaN	NaN	NaN	NaN	NaN	NaN	NaN	NaN	NaN	NaN	NaN	NaN	NaN	NaN	NaN	NaN	NaN	NaN	NaN	NaN	NaN	NaN	0.31	1.29	1.13	0.29	NaN	NaN	NaN	NaN	NaN	NaN	NaN	Mn and Al converted from ppm to percent	All nutrient values except N are averages of 3 sampling dates; N is for 2 sampling dates.
Eastern hophornbeam	1971	1971	NaN	NaN	NaN	NaN	NaN	NaN	NaN	NaN	NaN	NaN	NaN	NaN	NaN	NaN	NaN	NaN	NaN	NaN	NaN	NaN	NaN	NaN	NaN	NaN	NaN	NaN	0.19	0.63	1.6	0.26	NaN	NaN	NaN	NaN	NaN	NaN	NaN	Mn and Al converted from ppm to percent	All nutrient values except N are averages of 3 sampling dates; N is for 2 sampling dates.
common juniper	1971	1971	NaN	NaN	NaN	NaN	NaN	NaN	NaN	NaN	NaN	NaN	NaN	NaN	NaN	NaN	NaN	NaN	NaN	NaN	NaN	NaN	NaN	NaN	NaN	NaN	NaN	NaN	0.12	0.42	1.2	0.17	NaN	NaN	NaN	NaN	NaN	NaN	NaN	Mn and Al converted from ppm to percent	NaN
white spruce	1971	1971	NaN	NaN	NaN	NaN	NaN	NaN	NaN	NaN	NaN	NaN	NaN	NaN	NaN	NaN	NaN	NaN	NaN	NaN	NaN	NaN	NaN	NaN	NaN	NaN	NaN	NaN	0.16	0.49	0.65	0.08	NaN	NaN	NaN	NaN	NaN	NaN	NaN	Mn and Al converted from ppm to percent	All nutrient values except N are averages of 3 sampling dates; N is for 2 sampling dates.
jack pine	1971	1971	NaN	NaN	NaN	NaN	NaN	NaN	NaN	NaN	NaN	NaN	NaN	NaN	NaN	NaN	NaN	NaN	NaN	NaN	NaN	NaN	NaN	NaN	NaN	NaN	NaN	NaN	0.13	0.38	0.33	0.1	NaN	NaN	NaN	NaN	NaN	NaN	NaN	Mn and Al converted from ppm to percent	All nutrient values except N are averages of 3 sampling dates; N is for 2 sampling dates.
red pine	1971	1971	NaN	NaN	NaN	NaN	NaN	NaN	NaN	NaN	NaN	NaN	NaN	NaN	NaN	NaN	NaN	NaN	NaN	NaN	NaN	NaN	NaN	NaN	NaN	NaN	NaN	NaN	0.12	0.32	0.27	0.11	NaN	NaN	NaN	NaN	NaN	NaN	NaN	Mn and Al converted from ppm to percent	All nutrient values except N are averages of 3 sampling dates; N is for 1 sampling dates.
Eastern white pine	1971	1971	NaN	NaN	NaN	NaN	NaN	NaN	NaN	NaN	NaN	NaN	NaN	NaN	NaN	NaN	NaN	NaN	NaN	NaN	NaN	NaN	NaN	NaN	NaN	NaN	NaN	NaN	0.15	0.4	0.35	0.13	NaN	NaN	NaN	NaN	NaN	NaN	NaN	Mn and Al converted from ppm to percent	All nutrient values except N are averages of 3 sampling dates; N is for 2 sampling dates.
bigtooth aspen	1971	1971	NaN	NaN	NaN	NaN	NaN	NaN	NaN	NaN	NaN	NaN	NaN	NaN	NaN	NaN	NaN	NaN	NaN	NaN	NaN	NaN	NaN	NaN	NaN	NaN	NaN	NaN	0.39	1.56	1.09	0.24	NaN	NaN	NaN	NaN	NaN	NaN	NaN	Mn and Al converted from ppm to percent	All nutrient values except N are averages of 2 sampling dates; N is for 1 sampling dates.
quaking aspen	1971	1971	NaN	NaN	NaN	NaN	NaN	NaN	NaN	NaN	NaN	NaN	NaN	NaN	NaN	NaN	NaN	NaN	NaN	NaN	NaN	NaN	NaN	NaN	NaN	NaN	NaN	NaN	0.35	2.06	1.06	0.19	NaN	NaN	NaN	NaN	NaN	NaN	NaN	Mn and Al converted from ppm to percent	All nutrient values except N are averages of 3 sampling dates; N is for 2 sampling dates.
black cherry	1971	1971	NaN	NaN	NaN	NaN	NaN	NaN	NaN	NaN	NaN	NaN	NaN	NaN	NaN	NaN	NaN	NaN	NaN	NaN	NaN	NaN	NaN	NaN	NaN	NaN	NaN	NaN	0.31	1.29	1.25	0.32	NaN	NaN	NaN	NaN	NaN	NaN	NaN	Mn and Al converted from ppm to percent	All nutrient values except N are averages of 3 sampling dates; N is for 2 sampling dates.
bur oak	1971	1971	NaN	NaN	NaN	NaN	NaN	NaN	NaN	NaN	NaN	NaN	NaN	NaN	NaN	NaN	NaN	NaN	NaN	NaN	NaN	NaN	NaN	NaN	NaN	NaN	NaN	NaN	0.26	0.89	0.88	0.23	NaN	NaN	NaN	NaN	NaN	NaN	NaN	Mn and Al converted from ppm to percent	All nutrient values except N are averages of 3 sampling dates; N is for 2 sampling dates.
northern red oak	1971	1971	NaN	NaN	NaN	NaN	NaN	NaN	NaN	NaN	NaN	NaN	NaN	NaN	NaN	NaN	NaN	NaN	NaN	NaN	NaN	NaN	NaN	NaN	NaN	NaN	NaN	NaN	0.22	0.8	0.81	0.24	NaN	NaN	NaN	NaN	NaN	NaN	NaN	Mn and Al converted from ppm to percent	All nutrient values except N are averages of 3 sampling dates; N is for 2 sampling dates.
basswood	1971	1971	NaN	NaN	NaN	NaN	NaN	NaN	NaN	NaN	NaN	NaN	NaN	NaN	NaN	NaN	NaN	NaN	NaN	NaN	NaN	NaN	NaN	NaN	NaN	NaN	NaN	NaN	0.27	1.61	1.79	0.31	NaN	NaN	NaN	NaN	NaN	NaN	NaN	Mn and Al converted from ppm to percent	All nutrient values except N are averages of 3 sampling dates; N is for 2 sampling dates.
white elm	1971	1971	NaN	NaN	NaN	NaN	NaN	NaN	NaN	NaN	NaN	NaN	NaN	NaN	NaN	NaN	NaN	NaN	NaN	NaN	NaN	NaN	NaN	NaN	NaN	NaN	NaN	NaN	0.29	1.17	1.22	0.23	NaN	NaN	NaN	NaN	NaN	NaN	NaN	Mn and Al converted from ppm to percent	All nutrient values except N are averages of 3 sampling dates; N is for 2 sampling dates.
red spruce	1969	1971	NaN	NaN	NaN	NaN	NaN	NaN	NaN	NaN	NaN	NaN	NaN	NaN	NaN	NaN	NaN	NaN	NaN	NaN	NaN	NaN	NaN	NaN	NaN	NaN	NaN	NaN	0.211	0.842	0.325	0.111	NaN	NaN	NaN	NaN	NaN	NaN	NaN	Percent of oven dried needle weight.	Mn values were reported but correct units were not given.
red spruce	1969	1971	NaN	NaN	NaN	NaN	NaN	NaN	NaN	NaN	NaN	NaN	NaN	NaN	NaN	NaN	NaN	NaN	NaN	NaN	NaN	NaN	NaN	NaN	NaN	NaN	NaN	NaN	0.2	0.841	0.307	0.123	NaN	NaN	NaN	NaN	NaN	NaN	NaN	Percent of oven dried needle weight.	Mn values were reported but correct units were not given.
red spruce	1969	1971	NaN	NaN	NaN	NaN	NaN	NaN	NaN	NaN	NaN	NaN	NaN	NaN	NaN	NaN	NaN	NaN	NaN	NaN	NaN	NaN	NaN	NaN	NaN	NaN	NaN	NaN	0.25	0.859	0.405	0.113	NaN	NaN	NaN	NaN	NaN	NaN	NaN	Percent of oven dried needle weight.	Mn values were reported but correct units were not given.
red spruce	1970	1971	NaN	NaN	NaN	NaN	NaN	NaN	NaN	NaN	NaN	NaN	NaN	NaN	NaN	NaN	NaN	NaN	NaN	NaN	NaN	NaN	NaN	NaN	NaN	NaN	NaN	NaN	0.189	0.864	0.3	0.111	NaN	NaN	NaN	NaN	NaN	NaN	NaN	Percent of oven dried needle weight.	Mn values were reported but correct units were not given.
sugar maple	1986	1988	NaN	NaN	NaN	NaN	NaN	NaN	NaN	NaN	NaN	NaN	NaN	NaN	NaN	NaN	NaN	NaN	NaN	NaN	NaN	NaN	NaN	NaN	NaN	NaN	NaN	NaN	0.154	0.68	0.959	0.188	NaN	NaN	NaN	NaN	NaN	NaN	NaN	NaN	Data taken from table 2.
sugar maple	1986	1988	NaN	NaN	NaN	NaN	NaN	NaN	NaN	NaN	NaN	NaN	NaN	NaN	NaN	NaN	NaN	NaN	NaN	NaN	NaN	NaN	NaN	NaN	NaN	NaN	NaN	NaN	0.115	0.489	0.442	0.154	NaN	NaN	NaN	NaN	NaN	NaN	NaN	NaN	Data taken from table 2.
sugar maple	1986	1988	NaN	NaN	NaN	NaN	NaN	NaN	NaN	NaN	NaN	NaN	NaN	NaN	NaN	NaN	NaN	NaN	NaN	NaN	NaN	NaN	NaN	NaN	NaN	NaN	NaN	NaN	0.13	0.583	0.68	0.142	NaN	NaN	NaN	NaN	NaN	NaN	NaN	NaN	Data taken from table 2.
sugar maple	1986	1988	NaN	NaN	NaN	NaN	NaN	NaN	NaN	NaN	NaN	NaN	NaN	NaN	NaN	NaN	NaN	NaN	NaN	NaN	NaN	NaN	NaN	NaN	NaN	NaN	NaN	NaN	0.132	0.664	0.523	0.1	NaN	NaN	NaN	NaN	NaN	NaN	NaN	NaN	Data taken from table 2.
sugar maple	1986	1988	NaN	NaN	NaN	NaN	NaN	NaN	NaN	NaN	NaN	NaN	NaN	NaN	NaN	NaN	NaN	NaN	NaN	NaN	NaN	NaN	NaN	NaN	NaN	NaN	NaN	NaN	0.186	0.441	0.678	0.253	NaN	NaN	NaN	NaN	NaN	NaN	NaN	NaN	Data taken from table 2.
sugar maple	1986	1988	NaN	NaN	NaN	NaN	NaN	NaN	NaN	NaN	NaN	NaN	NaN	NaN	NaN	NaN	NaN	NaN	NaN	NaN	NaN	NaN	NaN	NaN	NaN	NaN	NaN	NaN	0.108	0.611	1.042	0.118	NaN	NaN	NaN	NaN	NaN	NaN	NaN	NaN	Data taken from table 2.
sugar maple	1986	1988	NaN	NaN	NaN	NaN	NaN	NaN	NaN	NaN	NaN	NaN	NaN	NaN	NaN	NaN	NaN	NaN	NaN	NaN	NaN	NaN	NaN	NaN	NaN	NaN	NaN	NaN	0.121	0.623	0.646	0.14	NaN	NaN	NaN	NaN	NaN	NaN	NaN	NaN	Data taken from table 2.
sugar maple	1986	1988	NaN	NaN	NaN	NaN	NaN	NaN	NaN	NaN	NaN	NaN	NaN	NaN	NaN	NaN	NaN	NaN	NaN	NaN	NaN	NaN	NaN	NaN	NaN	NaN	NaN	NaN	0.1	0.578	1.281	0.151	NaN	NaN	NaN	NaN	NaN	NaN	NaN	NaN	Data taken from table 2.
sugar maple	1986	1988	NaN	NaN	NaN	NaN	NaN	NaN	NaN	NaN	NaN	NaN	NaN	NaN	NaN	NaN	NaN	NaN	NaN	NaN	NaN	NaN	NaN	NaN	NaN	NaN	NaN	NaN	0.108	0.641	0.969	0.13	NaN	NaN	NaN	NaN	NaN	NaN	NaN	NaN	Data taken from table 2.
quaking aspen	NaN	NaN	NaN	NaN	NaN	NaN	NaN	NaN	NaN	NaN	NaN	NaN	0.046	0.289	1.169	0.11	0.006	0.096	0.132	0.028	0.054	0.318	0.871	0.132	NaN	NaN	NaN	NaN	0.133	0.726	0.912	0.242	NaN	NaN	NaN	NaN	NaN	NaN	NaN	% of oven dry weight	Foliar nutrient values include twigs.
paper birch	NaN	NaN	NaN	NaN	NaN	NaN	NaN	NaN	NaN	NaN	NaN	NaN	0.024	0.136	1.188	0.052	0.006	0.061	0.119	0.028	0.035	0.148	0.624	0.057	NaN	NaN	NaN	NaN	0.134	0.748	0.749	0.239	NaN	NaN	NaN	NaN	NaN	NaN	NaN	% of oven dry weight	Foliar nutrient values include twigs.
sugar maple	NaN	NaN	NaN	NaN	NaN	NaN	NaN	NaN	NaN	NaN	NaN	NaN	0.03	0.43	2.478	0.064	0.007	0.096	0.232	0.039	0.02	0.183	0.634	0.042	NaN	NaN	NaN	NaN	0.195	0.767	0.882	0.167	NaN	NaN	NaN	NaN	NaN	NaN	NaN	% of oven dry weight	Foliar nutrient values include twigs.
red maple	NaN	NaN	NaN	NaN	NaN	NaN	NaN	NaN	NaN	NaN	NaN	NaN	0.043	0.227	0.938	0.054	0.009	0.13	0.167	0.032	0.03	0.185	0.433	0.044	NaN	NaN	NaN	NaN	0.118	0.552	0.66	0.173	NaN	NaN	NaN	NaN	NaN	NaN	NaN	% of oven dry weight	Foliar nutrient values include twigs.
Eastern hophornbeam	NaN	NaN	NaN	NaN	NaN	NaN	NaN	NaN	NaN	NaN	NaN	NaN	0.035	0.23	2.31	0.08	0.016	0.206	0.196	0.041	0.027	0.114	0.69	0.053	NaN	NaN	NaN	NaN	0.115	0.612	1.366	0.23	NaN	NaN	NaN	NaN	NaN	NaN	NaN	% of oven dry weight	Foliar nutrient values include twigs.
northern red oak	NaN	NaN	NaN	NaN	NaN	NaN	NaN	NaN	NaN	NaN	NaN	NaN	0.018	0.165	2.334	0.044	0.004	0.128	0.067	0.007	0.053	0.256	0.943	0.062	NaN	NaN	NaN	NaN	0.125	0.732	1.001	0.179	NaN	NaN	NaN	NaN	NaN	NaN	NaN	% of oven dry weight	Foliar nutrient values include twigs.
striped maple	1995	1998	NaN	NaN	NaN	NaN	NaN	NaN	NaN	NaN	NaN	NaN	NaN	NaN	NaN	NaN	NaN	NaN	NaN	NaN	NaN	NaN	NaN	NaN	NaN	NaN	NaN	NaN	0.15	1.29	0.92	0.16	NaN	NaN	NaN	NaN	NaN	NaN	NaN	% weight	Data from table 1-2.
sugar maple	1995	1998	NaN	NaN	NaN	NaN	NaN	NaN	NaN	NaN	NaN	NaN	NaN	NaN	NaN	NaN	NaN	NaN	NaN	NaN	NaN	NaN	NaN	NaN	NaN	NaN	NaN	NaN	0.13	0.79	0.52	0.09	NaN	NaN	NaN	NaN	NaN	NaN	NaN	% weight	Data from table 1-2.
yellow birch	1995	1998	NaN	NaN	NaN	NaN	NaN	NaN	NaN	NaN	NaN	NaN	NaN	NaN	NaN	NaN	NaN	NaN	NaN	NaN	NaN	NaN	NaN	NaN	NaN	NaN	NaN	NaN	0.15	1.14	0.87	0.19	NaN	NaN	NaN	NaN	NaN	NaN	NaN	% weight	Data from table 1-2.
American beech	1995	1998	NaN	NaN	NaN	NaN	NaN	NaN	NaN	NaN	NaN	NaN	NaN	NaN	NaN	NaN	NaN	NaN	NaN	NaN	NaN	NaN	NaN	NaN	NaN	NaN	NaN	NaN	0.13	0.76	0.6	0.12	NaN	NaN	NaN	NaN	NaN	NaN	NaN	% weight	Data from table 1-2.
black cherry	1995	1998	NaN	NaN	NaN	NaN	NaN	NaN	NaN	NaN	NaN	NaN	NaN	NaN	NaN	NaN	NaN	NaN	NaN	NaN	NaN	NaN	NaN	NaN	NaN	NaN	NaN	NaN	0.07	1.41	0.42	0.2	NaN	NaN	NaN	NaN	NaN	NaN	NaN	% weight	Data from table 1-2.
eastern hemlock	1999	1999	NaN	NaN	NaN	NaN	NaN	NaN	NaN	NaN	NaN	NaN	NaN	NaN	NaN	NaN	NaN	NaN	NaN	NaN	NaN	NaN	NaN	NaN	NaN	NaN	NaN	NaN	0.13	0.73	0.51	0.11	NaN	NaN	NaN	NaN	NaN	NaN	NaN	% weight	Data from table 2-2.
northern red oak	1935	1935	NaN	NaN	NaN	NaN	NaN	NaN	NaN	NaN	NaN	NaN	NaN	NaN	NaN	NaN	NaN	NaN	NaN	NaN	NaN	NaN	NaN	NaN	NaN	NaN	NaN	NaN	NaN	NaN	NaN	NaN	NaN	NaN	NaN	NaN	NaN	NaN	NaN	NaN	Data from table 2. Stand basal area 12.9 m2/ha.
white oak	1935	1935	NaN	NaN	NaN	NaN	NaN	NaN	NaN	NaN	NaN	NaN	NaN	NaN	NaN	NaN	NaN	NaN	NaN	NaN	NaN	NaN	NaN	NaN	NaN	NaN	NaN	NaN	NaN	NaN	NaN	NaN	NaN	NaN	NaN	NaN	NaN	NaN	NaN	NaN	Data from table 2. Stand basal area 12.9 m2/ha.
chestnut oak	1935	1935	NaN	NaN	NaN	NaN	NaN	NaN	NaN	NaN	NaN	NaN	NaN	NaN	NaN	NaN	NaN	NaN	NaN	NaN	NaN	NaN	NaN	NaN	NaN	NaN	NaN	NaN	NaN	NaN	NaN	NaN	NaN	NaN	NaN	NaN	NaN	NaN	NaN	NaN	Data from table 2. Stand basal area 12.9 m2/ha.
sugar maple	1935	1935	NaN	NaN	NaN	NaN	NaN	NaN	NaN	NaN	NaN	NaN	NaN	NaN	NaN	NaN	NaN	NaN	NaN	NaN	NaN	NaN	NaN	NaN	NaN	NaN	NaN	NaN	NaN	NaN	NaN	NaN	NaN	NaN	NaN	NaN	NaN	NaN	NaN	NaN	Data from table 2. Stand basal area 12.9 m2/ha.
red maple	1935	1935	NaN	NaN	NaN	NaN	NaN	NaN	NaN	NaN	NaN	NaN	NaN	NaN	NaN	NaN	NaN	NaN	NaN	NaN	NaN	NaN	NaN	NaN	NaN	NaN	NaN	NaN	NaN	NaN	NaN	NaN	NaN	NaN	NaN	NaN	NaN	NaN	NaN	NaN	Data from table 2. Stand basal area 12.9 m2/ha.
white ash	1935	1935	NaN	NaN	NaN	NaN	NaN	NaN	NaN	NaN	NaN	NaN	NaN	NaN	NaN	NaN	NaN	NaN	NaN	NaN	NaN	NaN	NaN	NaN	NaN	NaN	NaN	NaN	NaN	NaN	NaN	NaN	NaN	NaN	NaN	NaN	NaN	NaN	NaN	NaN	Data from table 2. Stand basal area 12.9 m2/ha.
pignut hickory	1935	1935	NaN	NaN	NaN	NaN	NaN	NaN	NaN	NaN	NaN	NaN	NaN	NaN	NaN	NaN	NaN	NaN	NaN	NaN	NaN	NaN	NaN	NaN	NaN	NaN	NaN	NaN	NaN	NaN	NaN	NaN	NaN	NaN	NaN	NaN	NaN	NaN	NaN	NaN	Data from table 2. Stand basal area 12.9 m2/ha.
blackgum	1935	1935	NaN	NaN	NaN	NaN	NaN	NaN	NaN	NaN	NaN	NaN	NaN	NaN	NaN	NaN	NaN	NaN	NaN	NaN	NaN	NaN	NaN	NaN	NaN	NaN	NaN	NaN	NaN	NaN	NaN	NaN	NaN	NaN	NaN	NaN	NaN	NaN	NaN	NaN	Data from table 2. Stand basal area 12.9 m2/ha.
northern red oak	1936	1936	NaN	NaN	NaN	NaN	NaN	NaN	NaN	NaN	NaN	NaN	NaN	NaN	NaN	NaN	NaN	NaN	NaN	NaN	NaN	NaN	NaN	NaN	NaN	NaN	NaN	NaN	NaN	NaN	NaN	NaN	NaN	NaN	NaN	NaN	NaN	NaN	NaN	NaN	Data from table 3. Stand basal area 17.6 m2/ha.
white oak	1936	1936	NaN	NaN	NaN	NaN	NaN	NaN	NaN	NaN	NaN	NaN	NaN	NaN	NaN	NaN	NaN	NaN	NaN	NaN	NaN	NaN	NaN	NaN	NaN	NaN	NaN	NaN	NaN	NaN	NaN	NaN	NaN	NaN	NaN	NaN	NaN	NaN	NaN	NaN	Data from table 3. Stand basal area 17.6 m2/ha.
chestnut oak	1936	1936	NaN	NaN	NaN	NaN	NaN	NaN	NaN	NaN	NaN	NaN	NaN	NaN	NaN	NaN	NaN	NaN	NaN	NaN	NaN	NaN	NaN	NaN	NaN	NaN	NaN	NaN	NaN	NaN	NaN	NaN	NaN	NaN	NaN	NaN	NaN	NaN	NaN	NaN	Data from table 3. Stand basal area 17.6 m2/ha.
sugar maple	1936	1936	NaN	NaN	NaN	NaN	NaN	NaN	NaN	NaN	NaN	NaN	NaN	NaN	NaN	NaN	NaN	NaN	NaN	NaN	NaN	NaN	NaN	NaN	NaN	NaN	NaN	NaN	NaN	NaN	NaN	NaN	NaN	NaN	NaN	NaN	NaN	NaN	NaN	NaN	Data from table 3. Stand basal area 17.6 m2/ha.
red maple	1936	1936	NaN	NaN	NaN	NaN	NaN	NaN	NaN	NaN	NaN	NaN	NaN	NaN	NaN	NaN	NaN	NaN	NaN	NaN	NaN	NaN	NaN	NaN	NaN	NaN	NaN	NaN	NaN	NaN	NaN	NaN	NaN	NaN	NaN	NaN	NaN	NaN	NaN	NaN	Data from table 3. Stand basal area 17.6 m2/ha.
white ash	1936	1936	NaN	NaN	NaN	NaN	NaN	NaN	NaN	NaN	NaN	NaN	NaN	NaN	NaN	NaN	NaN	NaN	NaN	NaN	NaN	NaN	NaN	NaN	NaN	NaN	NaN	NaN	NaN	NaN	NaN	NaN	NaN	NaN	NaN	NaN	NaN	NaN	NaN	NaN	Data from table 3. Stand basal area 17.6 m2/ha.
pignut hickory	1936	1936	NaN	NaN	NaN	NaN	NaN	NaN	NaN	NaN	NaN	NaN	NaN	NaN	NaN	NaN	NaN	NaN	NaN	NaN	NaN	NaN	NaN	NaN	NaN	NaN	NaN	NaN	NaN	NaN	NaN	NaN	NaN	NaN	NaN	NaN	NaN	NaN	NaN	NaN	Data from table 3. Stand basal area 17.6 m2/ha.
blackgum	1936	1936	NaN	NaN	NaN	NaN	NaN	NaN	NaN	NaN	NaN	NaN	NaN	NaN	NaN	NaN	NaN	NaN	NaN	NaN	NaN	NaN	NaN	NaN	NaN	NaN	NaN	NaN	NaN	NaN	NaN	NaN	NaN	NaN	NaN	NaN	NaN	NaN	NaN	NaN	Data from table 3. Stand basal area 17.6 m2/ha.
basswood	1936	1936	NaN	NaN	NaN	NaN	NaN	NaN	NaN	NaN	NaN	NaN	NaN	NaN	NaN	NaN	NaN	NaN	NaN	NaN	NaN	NaN	NaN	NaN	NaN	NaN	NaN	NaN	NaN	NaN	NaN	NaN	NaN	NaN	NaN	NaN	NaN	NaN	NaN	NaN	Data from table 3. Stand basal area 17.6 m2/ha.
yellow-poplar	1936	1936	NaN	NaN	NaN	NaN	NaN	NaN	NaN	NaN	NaN	NaN	NaN	NaN	NaN	NaN	NaN	NaN	NaN	NaN	NaN	NaN	NaN	NaN	NaN	NaN	NaN	NaN	NaN	NaN	NaN	NaN	NaN	NaN	NaN	NaN	NaN	NaN	NaN	NaN	Data from table 3. Stand basal area 17.6 m2/ha.
northern red oak	1937	1937	NaN	NaN	NaN	NaN	NaN	NaN	NaN	NaN	NaN	NaN	NaN	NaN	NaN	NaN	NaN	NaN	NaN	NaN	NaN	NaN	NaN	NaN	NaN	NaN	NaN	NaN	NaN	NaN	NaN	NaN	NaN	NaN	NaN	NaN	NaN	NaN	NaN	NaN	Data from table 4. Stand basal area 22.9 m2/ha.
sugar maple	1937	1937	NaN	NaN	NaN	NaN	NaN	NaN	NaN	NaN	NaN	NaN	NaN	NaN	NaN	NaN	NaN	NaN	NaN	NaN	NaN	NaN	NaN	NaN	NaN	NaN	NaN	NaN	NaN	NaN	NaN	NaN	NaN	NaN	NaN	NaN	NaN	NaN	NaN	NaN	Data from table 4. Stand basal area 22.9 m2/ha.
white ash	1937	1937	NaN	NaN	NaN	NaN	NaN	NaN	NaN	NaN	NaN	NaN	NaN	NaN	NaN	NaN	NaN	NaN	NaN	NaN	NaN	NaN	NaN	NaN	NaN	NaN	NaN	NaN	NaN	NaN	NaN	NaN	NaN	NaN	NaN	NaN	NaN	NaN	NaN	NaN	Data from table 4. Stand basal area 22.9 m2/ha.
basswood	1937	1937	NaN	NaN	NaN	NaN	NaN	NaN	NaN	NaN	NaN	NaN	NaN	NaN	NaN	NaN	NaN	NaN	NaN	NaN	NaN	NaN	NaN	NaN	NaN	NaN	NaN	NaN	NaN	NaN	NaN	NaN	NaN	NaN	NaN	NaN	NaN	NaN	NaN	NaN	Data from table 4. Stand basal area 22.9 m2/ha.
yellow-poplar	1937	1937	NaN	NaN	NaN	NaN	NaN	NaN	NaN	NaN	NaN	NaN	NaN	NaN	NaN	NaN	NaN	NaN	NaN	NaN	NaN	NaN	NaN	NaN	NaN	NaN	NaN	NaN	NaN	NaN	NaN	NaN	NaN	NaN	NaN	NaN	NaN	NaN	NaN	NaN	Data from table 4. Stand basal area 22.9 m2/ha.
sugar maple	1937	1937	NaN	NaN	NaN	NaN	NaN	NaN	NaN	NaN	NaN	NaN	NaN	NaN	NaN	NaN	NaN	NaN	NaN	NaN	NaN	NaN	NaN	NaN	NaN	NaN	NaN	NaN	NaN	NaN	NaN	NaN	NaN	NaN	NaN	NaN	NaN	NaN	NaN	NaN	Data from table 5. Stand basal area 13 m2/ha
white ash	1937	1937	NaN	NaN	NaN	NaN	NaN	NaN	NaN	NaN	NaN	NaN	NaN	NaN	NaN	NaN	NaN	NaN	NaN	NaN	NaN	NaN	NaN	NaN	NaN	NaN	NaN	NaN	NaN	NaN	NaN	NaN	NaN	NaN	NaN	NaN	NaN	NaN	NaN	NaN	Data from table 5. Stand basal area 13 m2/ha
pignut hickory	1937	1937	NaN	NaN	NaN	NaN	NaN	NaN	NaN	NaN	NaN	NaN	NaN	NaN	NaN	NaN	NaN	NaN	NaN	NaN	NaN	NaN	NaN	NaN	NaN	NaN	NaN	NaN	NaN	NaN	NaN	NaN	NaN	NaN	NaN	NaN	NaN	NaN	NaN	NaN	Data from table 5. Stand basal area 13 m2/ha
American beech	1936	1936	NaN	NaN	NaN	NaN	NaN	NaN	NaN	NaN	NaN	NaN	NaN	NaN	NaN	NaN	NaN	NaN	NaN	NaN	NaN	NaN	NaN	NaN	NaN	NaN	NaN	NaN	NaN	NaN	NaN	NaN	NaN	NaN	NaN	NaN	NaN	NaN	NaN	NaN	Data from table 6. Stand basal area 19.8 m2/ha.
basswood	1936	1936	NaN	NaN	NaN	NaN	NaN	NaN	NaN	NaN	NaN	NaN	NaN	NaN	NaN	NaN	NaN	NaN	NaN	NaN	NaN	NaN	NaN	NaN	NaN	NaN	NaN	NaN	NaN	NaN	NaN	NaN	NaN	NaN	NaN	NaN	NaN	NaN	NaN	NaN	Data from table 6. Stand basal area 19.8 m2/ha.
quaking aspen	1936	1936	NaN	NaN	NaN	NaN	NaN	NaN	NaN	NaN	NaN	NaN	NaN	NaN	NaN	NaN	NaN	NaN	NaN	NaN	NaN	NaN	NaN	NaN	NaN	NaN	NaN	NaN	NaN	NaN	NaN	NaN	NaN	NaN	NaN	NaN	NaN	NaN	NaN	NaN	Data from table 6. Stand basal area 19.8 m2/ha.
white ash	1936	1936	NaN	NaN	NaN	NaN	NaN	NaN	NaN	NaN	NaN	NaN	NaN	NaN	NaN	NaN	NaN	NaN	NaN	NaN	NaN	NaN	NaN	NaN	NaN	NaN	NaN	NaN	NaN	NaN	NaN	NaN	NaN	NaN	NaN	NaN	NaN	NaN	NaN	NaN	Data from table 6. Stand basal area 19.8 m2/ha.
sugar maple	1936	1936	NaN	NaN	NaN	NaN	NaN	NaN	NaN	NaN	NaN	NaN	NaN	NaN	NaN	NaN	NaN	NaN	NaN	NaN	NaN	NaN	NaN	NaN	NaN	NaN	NaN	NaN	NaN	NaN	NaN	NaN	NaN	NaN	NaN	NaN	NaN	NaN	NaN	NaN	Data from table 6. Stand basal area 19.8 m2/ha.
American beech	1937	1937	NaN	NaN	NaN	NaN	NaN	NaN	NaN	NaN	NaN	NaN	NaN	NaN	NaN	NaN	NaN	NaN	NaN	NaN	NaN	NaN	NaN	NaN	NaN	NaN	NaN	NaN	NaN	NaN	NaN	NaN	NaN	NaN	NaN	NaN	NaN	NaN	NaN	NaN	Data from table 7. Stand basal area 14.8 m2/ha.
basswood	1937	1937	NaN	NaN	NaN	NaN	NaN	NaN	NaN	NaN	NaN	NaN	NaN	NaN	NaN	NaN	NaN	NaN	NaN	NaN	NaN	NaN	NaN	NaN	NaN	NaN	NaN	NaN	NaN	NaN	NaN	NaN	NaN	NaN	NaN	NaN	NaN	NaN	NaN	NaN	Data from table 7. Stand basal area 14.8 m2/ha.
quaking aspen	1937	1937	NaN	NaN	NaN	NaN	NaN	NaN	NaN	NaN	NaN	NaN	NaN	NaN	NaN	NaN	NaN	NaN	NaN	NaN	NaN	NaN	NaN	NaN	NaN	NaN	NaN	NaN	NaN	NaN	NaN	NaN	NaN	NaN	NaN	NaN	NaN	NaN	NaN	NaN	Data from table 7. Stand basal area 14.8 m2/ha.
red maple	1937	1937	NaN	NaN	NaN	NaN	NaN	NaN	NaN	NaN	NaN	NaN	NaN	NaN	NaN	NaN	NaN	NaN	NaN	NaN	NaN	NaN	NaN	NaN	NaN	NaN	NaN	NaN	NaN	NaN	NaN	NaN	NaN	NaN	NaN	NaN	NaN	NaN	NaN	NaN	Data from table 7. Stand basal area 14.8 m2/ha.
black spruce	1963	1963	NaN	NaN	NaN	NaN	NaN	NaN	NaN	NaN	NaN	NaN	NaN	NaN	NaN	NaN	NaN	NaN	NaN	NaN	NaN	NaN	NaN	NaN	NaN	NaN	NaN	NaN	0.179	0.516	0.535	0.102	NaN	NaN	NaN	NaN	NaN	NaN	NaN	NaN	Data from table 1. Nutrient values from three crown positions were averaged together to obtain whole crown nutrient values.
sweet crabapple	1931	1931	NaN	NaN	NaN	NaN	NaN	NaN	NaN	NaN	NaN	NaN	NaN	NaN	NaN	NaN	NaN	NaN	NaN	NaN	NaN	NaN	NaN	NaN	NaN	NaN	NaN	NaN	0.43	1.58	1.68	0.27	NaN	NaN	NaN	NaN	NaN	NaN	NaN	percentage of moisture free material	Data from table 1. Nutrient values are averages from three sampling periods.
buckeye	1931	1931	NaN	NaN	NaN	NaN	NaN	NaN	NaN	NaN	NaN	NaN	NaN	NaN	NaN	NaN	NaN	NaN	NaN	NaN	NaN	NaN	NaN	NaN	NaN	NaN	NaN	NaN	0.39	1.55	3.2	0.4	NaN	NaN	NaN	NaN	NaN	NaN	NaN	percentage of moisture free material	Data from table 1. Nutrient values are averages from three sampling periods.
catalpa	1931	1931	NaN	NaN	NaN	NaN	NaN	NaN	NaN	NaN	NaN	NaN	NaN	NaN	NaN	NaN	NaN	NaN	NaN	NaN	NaN	NaN	NaN	NaN	NaN	NaN	NaN	NaN	0.4	1.74	1.76	0.44	NaN	NaN	NaN	NaN	NaN	NaN	NaN	percentage of moisture free material	Data from table 1. Nutrient values are averages from three sampling periods.
black cherry	1931	1931	NaN	NaN	NaN	NaN	NaN	NaN	NaN	NaN	NaN	NaN	NaN	NaN	NaN	NaN	NaN	NaN	NaN	NaN	NaN	NaN	NaN	NaN	NaN	NaN	NaN	NaN	0.32	1.18	1.95	0.48	NaN	NaN	NaN	NaN	NaN	NaN	NaN	percentage of moisture free material	Data from table 1. Nutrient values are averages from three sampling periods.
flowering dogwood	1931	1931	NaN	NaN	NaN	NaN	NaN	NaN	NaN	NaN	NaN	NaN	NaN	NaN	NaN	NaN	NaN	NaN	NaN	NaN	NaN	NaN	NaN	NaN	NaN	NaN	NaN	NaN	0.23	0.67	3.5	0.42	NaN	NaN	NaN	NaN	NaN	NaN	NaN	percentage of moisture free material	Data from table 1. Nutrient values are averages from three sampling periods.
white elm	1931	1931	NaN	NaN	NaN	NaN	NaN	NaN	NaN	NaN	NaN	NaN	NaN	NaN	NaN	NaN	NaN	NaN	NaN	NaN	NaN	NaN	NaN	NaN	NaN	NaN	NaN	NaN	0.29	1.18	2.09	0.5	NaN	NaN	NaN	NaN	NaN	NaN	NaN	percentage of moisture free material	Data from table 1. Nutrient values are averages from three sampling periods.
sweetgum	1931	1931	NaN	NaN	NaN	NaN	NaN	NaN	NaN	NaN	NaN	NaN	NaN	NaN	NaN	NaN	NaN	NaN	NaN	NaN	NaN	NaN	NaN	NaN	NaN	NaN	NaN	NaN	0.28	0.98	1.44	0.43	NaN	NaN	NaN	NaN	NaN	NaN	NaN	percentage of moisture free material	Data from table 1. Nutrient values are averages from three sampling periods.
hackberry	1931	1931	NaN	NaN	NaN	NaN	NaN	NaN	NaN	NaN	NaN	NaN	NaN	NaN	NaN	NaN	NaN	NaN	NaN	NaN	NaN	NaN	NaN	NaN	NaN	NaN	NaN	NaN	0.26	1.92	6.01	0.48	NaN	NaN	NaN	NaN	NaN	NaN	NaN	percentage of moisture free material	Data from table 1. Nutrient values are averages from three sampling periods.
American holly	1931	1931	NaN	NaN	NaN	NaN	NaN	NaN	NaN	NaN	NaN	NaN	NaN	NaN	NaN	NaN	NaN	NaN	NaN	NaN	NaN	NaN	NaN	NaN	NaN	NaN	NaN	NaN	0.19	1.21	0.86	0.4	NaN	NaN	NaN	NaN	NaN	NaN	NaN	percentage of moisture free material	Data from table 1. Nutrient values are averages from three sampling periods.
basswood	1931	1931	NaN	NaN	NaN	NaN	NaN	NaN	NaN	NaN	NaN	NaN	NaN	NaN	NaN	NaN	NaN	NaN	NaN	NaN	NaN	NaN	NaN	NaN	NaN	NaN	NaN	NaN	0.37	1.71	4.32	0.66	NaN	NaN	NaN	NaN	NaN	NaN	NaN	percentage of moisture free material	Data from table 1. Nutrient values are averages from three sampling periods.
black locust	1931	1931	NaN	NaN	NaN	NaN	NaN	NaN	NaN	NaN	NaN	NaN	NaN	NaN	NaN	NaN	NaN	NaN	NaN	NaN	NaN	NaN	NaN	NaN	NaN	NaN	NaN	NaN	0.35	1.65	3.15	0.34	NaN	NaN	NaN	NaN	NaN	NaN	NaN	percentage of moisture free material	Data from table 1. Nutrient values are averages from three sampling periods.
sugar maple	1931	1931	NaN	NaN	NaN	NaN	NaN	NaN	NaN	NaN	NaN	NaN	NaN	NaN	NaN	NaN	NaN	NaN	NaN	NaN	NaN	NaN	NaN	NaN	NaN	NaN	NaN	NaN	0.33	1.17	1.64	0.29	NaN	NaN	NaN	NaN	NaN	NaN	NaN	percentage of moisture free material	Data from table 1. Nutrient values are averages from three sampling periods.
red mulberry	1931	1931	NaN	NaN	NaN	NaN	NaN	NaN	NaN	NaN	NaN	NaN	NaN	NaN	NaN	NaN	NaN	NaN	NaN	NaN	NaN	NaN	NaN	NaN	NaN	NaN	NaN	NaN	0.29	2.27	3.82	0.35	NaN	NaN	NaN	NaN	NaN	NaN	NaN	percentage of moisture free material	Data from table 1.
black oak	1931	1931	NaN	NaN	NaN	NaN	NaN	NaN	NaN	NaN	NaN	NaN	NaN	NaN	NaN	NaN	NaN	NaN	NaN	NaN	NaN	NaN	NaN	NaN	NaN	NaN	NaN	NaN	0.17	1.13	1.55	0.32	NaN	NaN	NaN	NaN	NaN	NaN	NaN	percentage of moisture free material	Data from table 1. Nutrient values are averages from three sampling periods.
pin oak	1931	1931	NaN	NaN	NaN	NaN	NaN	NaN	NaN	NaN	NaN	NaN	NaN	NaN	NaN	NaN	NaN	NaN	NaN	NaN	NaN	NaN	NaN	NaN	NaN	NaN	NaN	NaN	0.39	1.38	1.34	0.23	NaN	NaN	NaN	NaN	NaN	NaN	NaN	percentage of moisture free material	Data from table 1. Nutrient values are averages from two sampling periods.
persimmon	1931	1931	NaN	NaN	NaN	NaN	NaN	NaN	NaN	NaN	NaN	NaN	NaN	NaN	NaN	NaN	NaN	NaN	NaN	NaN	NaN	NaN	NaN	NaN	NaN	NaN	NaN	NaN	0.26	2.27	1.35	0.39	NaN	NaN	NaN	NaN	NaN	NaN	NaN	percentage of moisture free material	Data from table 1. Nutrient values are averages from three sampling periods.
yellow-poplar	1931	1931	NaN	NaN	NaN	NaN	NaN	NaN	NaN	NaN	NaN	NaN	NaN	NaN	NaN	NaN	NaN	NaN	NaN	NaN	NaN	NaN	NaN	NaN	NaN	NaN	NaN	NaN	0.26	1.22	2.52	0.29	NaN	NaN	NaN	NaN	NaN	NaN	NaN	percentage of moisture free material	Data from table 1. Nutrient values are averages from three sampling periods.
sycamore	1931	1931	NaN	NaN	NaN	NaN	NaN	NaN	NaN	NaN	NaN	NaN	NaN	NaN	NaN	NaN	NaN	NaN	NaN	NaN	NaN	NaN	NaN	NaN	NaN	NaN	NaN	NaN	0.26	1.42	1.77	0.3	NaN	NaN	NaN	NaN	NaN	NaN	NaN	percentage of moisture free material	Data from table 1. Nutrient values are averages from three sampling periods.
black walnut	1931	1931	NaN	NaN	NaN	NaN	NaN	NaN	NaN	NaN	NaN	NaN	NaN	NaN	NaN	NaN	NaN	NaN	NaN	NaN	NaN	NaN	NaN	NaN	NaN	NaN	NaN	NaN	0.44	2.16	2.32	0.44	NaN	NaN	NaN	NaN	NaN	NaN	NaN	percentage of moisture free material	Data from table 1. Nutrient values are averages from three sampling periods.
Kentucky yellowwood	1931	1931	NaN	NaN	NaN	NaN	NaN	NaN	NaN	NaN	NaN	NaN	NaN	NaN	NaN	NaN	NaN	NaN	NaN	NaN	NaN	NaN	NaN	NaN	NaN	NaN	NaN	NaN	0.58	2.04	2.92	0.25	NaN	NaN	NaN	NaN	NaN	NaN	NaN	percentage of moisture free material	Data from table 1. Nutrient values are averages from three sampling periods.
red pine	1961	1961	26	26	NaN	NaN	NaN	NaN	NaN	NaN	NaN	NaN	0.033	0.079	0.788	0.046	0.005	0.021	0.162	0.022	0.028	0.084	0.63	0.061	NaN	NaN	NaN	NaN	0.104	0.431	0.486	0.083	NaN	NaN	NaN	NaN	NaN	NaN	NaN	converted to %	Data from tables 1 and 4.
red pine	1961	1961	26	26	NaN	NaN	NaN	NaN	NaN	NaN	NaN	NaN	0.029	0.081	1.025	0.041	0.006	0.019	0.14	0.035	0.041	0.115	1.107	0.11	NaN	NaN	NaN	NaN	0.1	0.46	0.69	0.075	NaN	NaN	NaN	NaN	NaN	NaN	NaN	converted to %	Data from tables 1 and 4.
red pine	1961	1961	26	26	NaN	NaN	NaN	NaN	NaN	NaN	NaN	NaN	0.046	0.074	0.984	0.037	0.005	0.016	0.143	0.049	0.041	0.095	1.186	0.108	NaN	NaN	NaN	NaN	0.101	0.375	0.656	0.047	NaN	NaN	NaN	NaN	NaN	NaN	NaN	converted to %	Data from tables 1 and 4.
red pine	1961	1961	26	26	NaN	NaN	NaN	NaN	NaN	NaN	NaN	NaN	0.032	0.072	1.163	0.032	0.004	0.017	0.175	0.026	0.032	0.083	0.773	0.07	NaN	NaN	NaN	NaN	0.103	0.35	0.605	0.056	NaN	NaN	NaN	NaN	NaN	NaN	NaN	converted to %	Data from tables 1 and 4.
red pine	1961	1961	26	26	NaN	NaN	NaN	NaN	NaN	NaN	NaN	NaN	0.046	0.065	1.227	0.028	0.005	0.025	0.171	0.03	0.048	0.095	0.926	0.061	NaN	NaN	NaN	NaN	0.11	0.381	0.619	0.059	NaN	NaN	NaN	NaN	NaN	NaN	NaN	converted to %	Data from tables 1 and 4.
red pine	1961	1961	26	26	NaN	NaN	NaN	NaN	NaN	NaN	NaN	NaN	0.045	0.079	1.27	0.045	0.005	0.022	0.151	0.056	0.038	0.085	0.811	0.047	NaN	NaN	NaN	NaN	0.107	0.364	0.684	0.032	NaN	NaN	NaN	NaN	NaN	NaN	NaN	converted to %	Data from tables 1 and 4.
oak	1981	1982	80	110	NaN	NaN	NaN	NaN	NaN	NaN	NaN	NaN	NaN	NaN	NaN	NaN	NaN	NaN	NaN	NaN	NaN	NaN	NaN	NaN	NaN	NaN	NaN	NaN	NaN	NaN	NaN	NaN	NaN	NaN	NaN	NaN	NaN	NaN	NaN	NaN	Data from table 1.
birch	1981	1982	80	110	NaN	NaN	NaN	NaN	NaN	NaN	NaN	NaN	NaN	NaN	NaN	NaN	NaN	NaN	NaN	NaN	NaN	NaN	NaN	NaN	NaN	NaN	NaN	NaN	NaN	NaN	NaN	NaN	NaN	NaN	NaN	NaN	NaN	NaN	NaN	NaN	Data from table 1.
maple	1981	1982	80	110	NaN	NaN	NaN	NaN	NaN	NaN	NaN	NaN	NaN	NaN	NaN	NaN	NaN	NaN	NaN	NaN	NaN	NaN	NaN	NaN	NaN	NaN	NaN	NaN	NaN	NaN	NaN	NaN	NaN	NaN	NaN	NaN	NaN	NaN	NaN	NaN	Data from table 1.
hickory	1981	1982	80	110	NaN	NaN	NaN	NaN	NaN	NaN	NaN	NaN	NaN	NaN	NaN	NaN	NaN	NaN	NaN	NaN	NaN	NaN	NaN	NaN	NaN	NaN	NaN	NaN	NaN	NaN	NaN	NaN	NaN	NaN	NaN	NaN	NaN	NaN	NaN	NaN	Data from table 1.
dogwood	1981	1982	80	110	NaN	NaN	NaN	NaN	NaN	NaN	NaN	NaN	NaN	NaN	NaN	NaN	NaN	NaN	NaN	NaN	NaN	NaN	NaN	NaN	NaN	NaN	NaN	NaN	NaN	NaN	NaN	NaN	NaN	NaN	NaN	NaN	NaN	NaN	NaN	NaN	Data from table 1.
oak	1991	1991	10	10	NaN	NaN	NaN	NaN	NaN	NaN	NaN	NaN	NaN	NaN	NaN	NaN	NaN	NaN	NaN	NaN	NaN	NaN	NaN	NaN	NaN	NaN	NaN	NaN	NaN	NaN	NaN	NaN	NaN	NaN	NaN	NaN	NaN	NaN	NaN	NaN	Data from table 1.
birch	1991	1991	10	10	NaN	NaN	NaN	NaN	NaN	NaN	NaN	NaN	NaN	NaN	NaN	NaN	NaN	NaN	NaN	NaN	NaN	NaN	NaN	NaN	NaN	NaN	NaN	NaN	NaN	NaN	NaN	NaN	NaN	NaN	NaN	NaN	NaN	NaN	NaN	NaN	Data from table 1.
maple	1991	1991	10	10	NaN	NaN	NaN	NaN	NaN	NaN	NaN	NaN	NaN	NaN	NaN	NaN	NaN	NaN	NaN	NaN	NaN	NaN	NaN	NaN	NaN	NaN	NaN	NaN	NaN	NaN	NaN	NaN	NaN	NaN	NaN	NaN	NaN	NaN	NaN	NaN	Data from table 1.
hickory	1991	1991	10	10	NaN	NaN	NaN	NaN	NaN	NaN	NaN	NaN	NaN	NaN	NaN	NaN	NaN	NaN	NaN	NaN	NaN	NaN	NaN	NaN	NaN	NaN	NaN	NaN	NaN	NaN	NaN	NaN	NaN	NaN	NaN	NaN	NaN	NaN	NaN	NaN	Data from table 1.
dogwood	1991	1991	10	10	NaN	NaN	NaN	NaN	NaN	NaN	NaN	NaN	NaN	NaN	NaN	NaN	NaN	NaN	NaN	NaN	NaN	NaN	NaN	NaN	NaN	NaN	NaN	NaN	NaN	NaN	NaN	NaN	NaN	NaN	NaN	NaN	NaN	NaN	NaN	NaN	Data from table 1.
sweet birch	1991	1991	24	24	NaN	NaN	NaN	NaN	NaN	NaN	0.1195	NaN	NaN	NaN	NaN	NaN	NaN	NaN	NaN	NaN	NaN	NaN	0.248	NaN	NaN	NaN	0.3809	NaN	NaN	NaN	0.558	NaN	NaN	NaN	NaN	NaN	NaN	NaN	NaN	Ca converted from mg/kg to %	Data from table 3. Stand basal area 3.27 m2/ha. Twig nutrients are for "small branches" < 1cm in diameter. Stem refers to "bole to bottom of live crown".
yellow-poplar	1991	1991	24	24	NaN	NaN	NaN	NaN	NaN	NaN	0.1915	NaN	NaN	NaN	NaN	NaN	NaN	NaN	NaN	NaN	NaN	NaN	0.2717	NaN	NaN	NaN	0.4221	NaN	NaN	NaN	11.457	NaN	NaN	NaN	NaN	NaN	NaN	NaN	NaN	Ca converted from mg/kg to %	Data from table 3. Stand basal area 3.27 m2/ha. Twig nutrients are for "small branches" < 1cm in diameter. Stem refers to "bole to bottom of live crown".
black cherry	1991	1991	24	24	NaN	NaN	NaN	NaN	NaN	NaN	0.1071	NaN	NaN	NaN	NaN	NaN	NaN	NaN	NaN	NaN	NaN	NaN	0.1042	NaN	NaN	NaN	0.2413	NaN	NaN	NaN	0.5899	NaN	NaN	NaN	NaN	NaN	NaN	NaN	NaN	Ca converted from mg/kg to %	Data from table 3. Stand basal area 3.27 m2/ha. Twig nutrients are for "small branches" < 1cm in diameter. Stem refers to "bole to bottom of live crown".
red maple	1991	1991	24	24	NaN	NaN	NaN	NaN	NaN	NaN	0.1555	NaN	NaN	NaN	NaN	NaN	NaN	NaN	NaN	NaN	NaN	NaN	0.2151	NaN	NaN	NaN	0.4244	NaN	NaN	NaN	0.6102	NaN	NaN	NaN	NaN	NaN	NaN	NaN	NaN	Ca converted from mg/kg to %	Data from table 3. Stand basal area 3.27 m2/ha. Twig nutrients are for "small branches" < 1cm in diameter. Stem refers to "bole to bottom of live crown".
eastern cottonwood	1970	1970	6	6	NaN	NaN	NaN	NaN	NaN	NaN	NaN	NaN	NaN	NaN	NaN	NaN	NaN	NaN	NaN	NaN	NaN	NaN	NaN	NaN	NaN	NaN	NaN	NaN	0.18	NaN	NaN	NaN	NaN	NaN	NaN	NaN	NaN	NaN	NaN	NaN	Data from table 2. Upper and lower crown values (same sample sizes) were averaged to obtain whole crown values.
jack pine	1985	1985	NaN	NaN	NaN	NaN	NaN	NaN	NaN	NaN	NaN	NaN	NaN	NaN	NaN	NaN	NaN	NaN	NaN	NaN	NaN	NaN	NaN	NaN	0.12	0.51	0.2	0.08	0.112	0.408	0.437	0.086	NaN	NaN	NaN	NaN	NaN	NaN	NaN	NaN	Data from table 2. "Twig" nutrient values are for current twigs. Added mass data from needle year classes to obtain total foliar values.
sweet pecan	NaN	NaN	4	4	NaN	NaN	NaN	NaN	NaN	NaN	NaN	NaN	NaN	NaN	NaN	NaN	NaN	NaN	NaN	NaN	NaN	NaN	NaN	NaN	NaN	NaN	NaN	NaN	0.12	0.45	1.87	0.48	NaN	NaN	NaN	NaN	NaN	NaN	NaN	NaN	Data for control group from figure 1 (graph measurements) and table 1.
eastern cottonwood	NaN	NaN	4	4	NaN	NaN	NaN	NaN	NaN	NaN	NaN	NaN	NaN	NaN	NaN	NaN	NaN	NaN	NaN	NaN	NaN	NaN	NaN	NaN	NaN	NaN	NaN	NaN	0.11	0.64	1.43	0.52	NaN	NaN	NaN	NaN	NaN	NaN	NaN	NaN	Data for control group from figure 1 (graph measurements) and table 1.
water oak	NaN	NaN	4	4	NaN	NaN	NaN	NaN	NaN	NaN	NaN	NaN	NaN	NaN	NaN	NaN	NaN	NaN	NaN	NaN	NaN	NaN	NaN	NaN	NaN	NaN	NaN	NaN	0.08	0.46	0.66	0.14	NaN	NaN	NaN	NaN	NaN	NaN	NaN	NaN	Data for control group from figure 1 (graph measurements) and table 1.
cherrybark oak	NaN	NaN	4	4	NaN	NaN	NaN	NaN	NaN	NaN	NaN	NaN	NaN	NaN	NaN	NaN	NaN	NaN	NaN	NaN	NaN	NaN	NaN	NaN	NaN	NaN	NaN	NaN	0.09	0.48	0.79	0.14	NaN	NaN	NaN	NaN	NaN	NaN	NaN	NaN	Data for control group from figure 1 (graph measurements) and table 1.
yellow-poplar	NaN	NaN	4	4	NaN	NaN	NaN	NaN	NaN	NaN	NaN	NaN	NaN	NaN	NaN	NaN	NaN	NaN	NaN	NaN	NaN	NaN	NaN	NaN	NaN	NaN	NaN	NaN	0.1	0.45	1.39	0.42	NaN	NaN	NaN	NaN	NaN	NaN	NaN	NaN	Data for control group from figure 1 (graph measurements) and table 1.
sweetgum	NaN	NaN	4	4	NaN	NaN	NaN	NaN	NaN	NaN	NaN	NaN	NaN	NaN	NaN	NaN	NaN	NaN	NaN	NaN	NaN	NaN	NaN	NaN	NaN	NaN	NaN	NaN	0.13	0.48	0.87	0.34	NaN	NaN	NaN	NaN	NaN	NaN	NaN	NaN	Data for control group from figure 1 (graph measurements) and table 1.
green ash	NaN	NaN	4	4	NaN	NaN	NaN	NaN	NaN	NaN	NaN	NaN	NaN	NaN	NaN	NaN	NaN	NaN	NaN	NaN	NaN	NaN	NaN	NaN	NaN	NaN	NaN	NaN	0.11	0.74	0.75	0.24	NaN	NaN	NaN	NaN	NaN	NaN	NaN	NaN	Data for control group from figure 1 (graph measurements) and table 1.
sycamore	NaN	NaN	4	4	NaN	NaN	NaN	NaN	NaN	NaN	NaN	NaN	NaN	NaN	NaN	NaN	NaN	NaN	NaN	NaN	NaN	NaN	NaN	NaN	NaN	NaN	NaN	NaN	0.1	0.57	0.85	0.23	NaN	NaN	NaN	NaN	NaN	NaN	NaN	NaN	Data for control group from figure 1 (graph measurements) and table 1.
water oak	NaN	NaN	7	7	NaN	NaN	NaN	NaN	NaN	NaN	NaN	NaN	NaN	NaN	NaN	NaN	NaN	NaN	NaN	NaN	NaN	NaN	NaN	NaN	NaN	NaN	NaN	NaN	0.087	0.609	0.721	0.145	NaN	NaN	NaN	NaN	NaN	NaN	NaN	NaN	Data from table 2.
cherrybark oak	NaN	NaN	7	7	NaN	NaN	NaN	NaN	NaN	NaN	NaN	NaN	NaN	NaN	NaN	NaN	NaN	NaN	NaN	NaN	NaN	NaN	NaN	NaN	NaN	NaN	NaN	NaN	0.093	0.7	0.911	0.154	NaN	NaN	NaN	NaN	NaN	NaN	NaN	NaN	Data from table 2.
swamp chestnut oak	NaN	NaN	7	7	NaN	NaN	NaN	NaN	NaN	NaN	NaN	NaN	NaN	NaN	NaN	NaN	NaN	NaN	NaN	NaN	NaN	NaN	NaN	NaN	NaN	NaN	NaN	NaN	0.11	0.627	1.265	0.122	NaN	NaN	NaN	NaN	NaN	NaN	NaN	NaN	Data from table 2.
sweetgum	NaN	NaN	7	7	NaN	NaN	NaN	NaN	NaN	NaN	NaN	NaN	NaN	NaN	NaN	NaN	NaN	NaN	NaN	NaN	NaN	NaN	NaN	NaN	NaN	NaN	NaN	NaN	0.111	0.636	0.933	0.242	NaN	NaN	NaN	NaN	NaN	NaN	NaN	NaN	Data from table 2.
green ash	NaN	NaN	7	7	NaN	NaN	NaN	NaN	NaN	NaN	NaN	NaN	NaN	NaN	NaN	NaN	NaN	NaN	NaN	NaN	NaN	NaN	NaN	NaN	NaN	NaN	NaN	NaN	0.141	0.873	0.757	0.173	NaN	NaN	NaN	NaN	NaN	NaN	NaN	NaN	Data from table 2.
sycamore	NaN	NaN	7	7	NaN	NaN	NaN	NaN	NaN	NaN	NaN	NaN	NaN	NaN	NaN	NaN	NaN	NaN	NaN	NaN	NaN	NaN	NaN	NaN	NaN	NaN	NaN	NaN	0.114	0.715	0.84	0.219	NaN	NaN	NaN	NaN	NaN	NaN	NaN	NaN	Data from table 2.
Eastern white pine	1966	1966	43	43	NaN	NaN	NaN	NaN	NaN	NaN	NaN	NaN	NaN	NaN	NaN	NaN	NaN	NaN	NaN	NaN	NaN	NaN	NaN	NaN	NaN	NaN	NaN	NaN	0.12	0.08	0.36	0.17	NaN	NaN	NaN	NaN	NaN	NaN	NaN	Mn. Al converted to % from ppm	Averaged top. middle. and bottom crown foliar nutrient percentages in table 1 to obtain whole crown percentages.
red spruce	1966	1966	47	47	NaN	NaN	NaN	NaN	NaN	NaN	NaN	NaN	NaN	NaN	NaN	NaN	NaN	NaN	NaN	NaN	NaN	NaN	NaN	NaN	NaN	NaN	NaN	NaN	0.25	0.08	0.51	0.24	NaN	NaN	NaN	NaN	NaN	NaN	NaN	Mn. Al converted to % from ppm	Averaged top. middle. and bottom crown foliar nutrient percentages in table 1 to obtain whole crown percentages.
pin cherry	1988	1988	5	5	NaN	NaN	NaN	NaN	0.027	0.19	0.2	0.033	NaN	NaN	NaN	NaN	NaN	NaN	NaN	NaN	NaN	NaN	NaN	NaN	NaN	NaN	NaN	NaN	0.141	1.16	0.57	0.265	NaN	NaN	NaN	NaN	NaN	NaN	NaN	NaN	Data from table 6; used values from 1988 only.
American beech	1988	1988	5	5	NaN	NaN	NaN	NaN	NaN	NaN	NaN	NaN	NaN	NaN	NaN	NaN	NaN	NaN	NaN	NaN	NaN	NaN	NaN	NaN	NaN	NaN	NaN	NaN	0.092	0.6	0.44	0.15	NaN	NaN	NaN	NaN	NaN	NaN	NaN	NaN	Data from table 6; used values from 1988 only.
sugar maple	1988	1988	5	5	NaN	NaN	NaN	NaN	0.041	0.22	0.41	0.056	NaN	NaN	NaN	NaN	NaN	NaN	NaN	NaN	NaN	NaN	NaN	NaN	NaN	NaN	NaN	NaN	0.091	0.76	0.55	0.127	NaN	NaN	NaN	NaN	NaN	NaN	NaN	NaN	Data from table 6; used values from 1988 only.
yellow birch	1988	1988	5	5	NaN	NaN	NaN	NaN	0.034	0.15	0.38	0.033	NaN	NaN	NaN	NaN	NaN	NaN	NaN	NaN	NaN	NaN	NaN	NaN	NaN	NaN	NaN	NaN	0.129	0.82	0.74	0.213	NaN	NaN	NaN	NaN	NaN	NaN	NaN	NaN	Data from table 6; used values from 1988 only.
striped maple	1988	1988	5	5	NaN	NaN	NaN	NaN	0.038	0.21	1.06	0.056	NaN	NaN	NaN	NaN	NaN	NaN	NaN	NaN	NaN	NaN	NaN	NaN	NaN	NaN	NaN	NaN	0.119	0.99	1.04	0.209	NaN	NaN	NaN	NaN	NaN	NaN	NaN	NaN	Data from table 6; used values from 1988 only.
sugar maple	1990	1992	NaN	NaN	NaN	NaN	NaN	NaN	NaN	NaN	NaN	NaN	NaN	NaN	NaN	NaN	NaN	NaN	NaN	NaN	NaN	NaN	NaN	NaN	NaN	NaN	NaN	NaN	NaN	0.678	0.77	NaN	NaN	NaN	NaN	NaN	NaN	NaN	NaN	converted to %	Data from Figure 2. Values calculated from graph measurements and then averaged between 2 years (1990 and 1992) for control.
sweet pecan	NaN	NaN	4	4	NaN	NaN	NaN	NaN	NaN	NaN	NaN	NaN	NaN	NaN	NaN	NaN	NaN	NaN	NaN	NaN	NaN	NaN	NaN	NaN	NaN	NaN	NaN	NaN	0.17	0.63	1.54	0.34	NaN	NaN	NaN	NaN	NaN	NaN	NaN	NaN	Data for control values from figures 1 and 2 and table 1. DBH and height measurements were calculated from graph measurements.
sweetgum	NaN	NaN	4	4	NaN	NaN	NaN	NaN	NaN	NaN	NaN	NaN	NaN	NaN	NaN	NaN	NaN	NaN	NaN	NaN	NaN	NaN	NaN	NaN	NaN	NaN	NaN	NaN	0.31	0.68	0.89	0.3	NaN	NaN	NaN	NaN	NaN	NaN	NaN	NaN	Data for control values from figures 1 and 2 and table 1. DBH and height measurements were calculated from graph measurements.
green ash	NaN	NaN	4	4	NaN	NaN	NaN	NaN	NaN	NaN	NaN	NaN	NaN	NaN	NaN	NaN	NaN	NaN	NaN	NaN	NaN	NaN	NaN	NaN	NaN	NaN	NaN	NaN	0.3	0.81	1.04	0.18	NaN	NaN	NaN	NaN	NaN	NaN	NaN	NaN	Data for control values from figures 1 and 2 and table 1. DBH and height measurements were calculated from graph measurements.
sycamore	NaN	NaN	4	4	NaN	NaN	NaN	NaN	NaN	NaN	NaN	NaN	NaN	NaN	NaN	NaN	NaN	NaN	NaN	NaN	NaN	NaN	NaN	NaN	NaN	NaN	NaN	NaN	0.16	0.58	1.48	0.23	NaN	NaN	NaN	NaN	NaN	NaN	NaN	NaN	Data for control values from figures 1 and 2 and table 1. DBH and height measurements were calculated from graph measurements.
eastern cottonwood	NaN	NaN	4	4	NaN	NaN	NaN	NaN	NaN	NaN	NaN	NaN	NaN	NaN	NaN	NaN	NaN	NaN	NaN	NaN	NaN	NaN	NaN	NaN	NaN	NaN	NaN	NaN	0.19	1.04	2	0.37	NaN	NaN	NaN	NaN	NaN	NaN	NaN	NaN	Data for control values from figures 1 and 2 and table 1. DBH and height measurements were calculated from graph measurements.
yellow birch	NaN	NaN	NaN	NaN	NaN	NaN	NaN	NaN	NaN	NaN	NaN	NaN	NaN	NaN	NaN	NaN	NaN	NaN	NaN	NaN	NaN	NaN	NaN	NaN	NaN	NaN	NaN	NaN	NaN	NaN	NaN	NaN	NaN	NaN	NaN	NaN	NaN	NaN	NaN	converted from ppm to percent	Data from table 1; averaged across six growing season measurement values.
yellow birch	NaN	NaN	NaN	NaN	NaN	NaN	NaN	NaN	NaN	NaN	NaN	NaN	NaN	NaN	NaN	NaN	NaN	NaN	NaN	NaN	NaN	NaN	NaN	NaN	NaN	NaN	NaN	NaN	NaN	NaN	NaN	NaN	NaN	NaN	NaN	NaN	NaN	NaN	NaN	converted from ppm to percent	Data from table 1; averaged across six growing season measurement values.
sugar maple	1986	1986	NaN	NaN	NaN	NaN	NaN	NaN	NaN	NaN	NaN	NaN	NaN	NaN	NaN	NaN	NaN	NaN	NaN	NaN	NaN	NaN	NaN	NaN	NaN	NaN	NaN	NaN	0.1	0.92	1.65	0.2	NaN	NaN	NaN	NaN	NaN	NaN	NaN	NaN	Data from table 1.
American beech	1986	1986	NaN	NaN	NaN	NaN	NaN	NaN	NaN	NaN	NaN	NaN	NaN	NaN	NaN	NaN	NaN	NaN	NaN	NaN	NaN	NaN	NaN	NaN	NaN	NaN	NaN	NaN	0.1	1.1	1.3	0.23	NaN	NaN	NaN	NaN	NaN	NaN	NaN	NaN	Data from table 1.
black spruce	NaN	NaN	50	55	NaN	NaN	NaN	NaN	NaN	NaN	NaN	NaN	0.029	0.163	0.868	0.049	0.004	0.043	0.081	0.013	0.041	0.178	0.414	0.043	NaN	NaN	NaN	NaN	0.136	0.429	0.803	0.077	NaN	NaN	NaN	NaN	NaN	NaN	NaN	converted to %	Data from tables 4 through 10 were used to calculate nutrient percentages and kg/ha in biomass components. It was assumed that only major tree species in each stand were used to calculate total nutrients.
black spruce	NaN	NaN	50	55	NaN	NaN	NaN	NaN	NaN	NaN	NaN	NaN	0.022	0.138	1.198	0.048	0.002	0.026	0.088	0.011	0.023	0.096	0.434	0.031	NaN	NaN	NaN	NaN	0.106	0.363	1.009	0.076	NaN	NaN	NaN	NaN	NaN	NaN	NaN	converted to %	Data from tables 4 through 10 were used to calculate nutrient percentages and kg/ha in biomass components. It was assumed that only major tree species in each stand were used to calculate total nutrients.
black spruce	NaN	NaN	65	70	NaN	NaN	NaN	NaN	NaN	NaN	NaN	NaN	0.026	0.143	0.877	0.058	0.002	0.044	0.089	0.018	0.026	0.109	0.351	0.044	NaN	NaN	NaN	NaN	0.116	0.482	0.544	0.084	NaN	NaN	NaN	NaN	NaN	NaN	NaN	converted to %	Data from tables 4 through 10 were used to calculate nutrient percentages and kg/ha in biomass components. It was assumed that only major tree species in each stand were used to calculate total nutrients.
white spruce	NaN	NaN	45	50	NaN	NaN	NaN	NaN	NaN	NaN	NaN	NaN	0.045	0.226	1.488	0.056	0.004	0.032	0.093	0.007	0.046	0.186	0.692	0.045	NaN	NaN	NaN	NaN	0.105	0.477	1.83	0.078	NaN	NaN	NaN	NaN	NaN	NaN	NaN	converted to %	Data from tables 4 through 10 were used to calculate nutrient percentages and kg/ha in biomass components. It was assumed that only major tree species in each stand were used to calculate total nutrients.
white spruce	NaN	NaN	75	85	NaN	NaN	NaN	NaN	NaN	NaN	NaN	NaN	0.062	0.271	0.99	0.063	0.006	0.039	0.075	0.011	0.038	0.157	0.448	0.038	NaN	NaN	NaN	NaN	0.182	0.723	0.741	0.118	NaN	NaN	NaN	NaN	NaN	NaN	NaN	converted to %	Data from tables 4 through 10 were used to calculate nutrient percentages and kg/ha in biomass components. It was assumed that only major tree species in each stand were used to calculate total nutrients.
white spruce	NaN	NaN	49	53	NaN	NaN	NaN	NaN	NaN	NaN	NaN	NaN	0.044	0.242	0.895	0.056	0.004	0.06	0.076	0.015	0.037	0.207	0.4	0.042	NaN	NaN	NaN	NaN	0.147	0.686	0.483	0.091	NaN	NaN	NaN	NaN	NaN	NaN	NaN	converted to %	Data from tables 4 through 10 were used to calculate nutrient percentages and kg/ha in biomass components. It was assumed that only major tree species in each stand were used to calculate total nutrients.
balsam fir	NaN	NaN	50	55	NaN	NaN	NaN	NaN	NaN	NaN	NaN	NaN	0.038	0.183	0.741	0.042	0.004	0.065	0.083	0.017	0.057	0.243	0.459	0.042	NaN	NaN	NaN	NaN	0.132	0.48	1.005	0.071	NaN	NaN	NaN	NaN	NaN	NaN	NaN	converted to %	Data from tables 4 through 10 were used to calculate nutrient percentages and kg/ha in biomass components. It was assumed that only major tree species in each stand were used to calculate total nutrients.
balsam fir	NaN	NaN	50	55	NaN	NaN	NaN	NaN	NaN	NaN	NaN	NaN	0.04	0.179	0.659	0.047	0.003	0.106	0.085	0.019	0.056	0.208	0.392	0.049	NaN	NaN	NaN	NaN	0.133	0.374	1.016	0.062	NaN	NaN	NaN	NaN	NaN	NaN	NaN	converted to %	Data from tables 4 through 10 were used to calculate nutrient percentages and kg/ha in biomass components. It was assumed that only major tree species in each stand were used to calculate total nutrients.
balsam fir	NaN	NaN	65	70	NaN	NaN	NaN	NaN	NaN	NaN	NaN	NaN	0.034	0.165	0.904	0.042	0.003	0.086	0.109	0.02	0.046	0.166	0.443	0.035	NaN	NaN	NaN	NaN	0.129	0.455	0.965	0.063	NaN	NaN	NaN	NaN	NaN	NaN	NaN	converted to %	Data from tables 4 through 10 were used to calculate nutrient percentages and kg/ha in biomass components. It was assumed that only major tree species in each stand were used to calculate total nutrients.
balsam fir	NaN	NaN	30	35	NaN	NaN	NaN	NaN	NaN	NaN	NaN	NaN	0.044	0.223	0.594	0.046	0.005	0.074	0.053	0.016	0.051	0.22	0.315	0.048	NaN	NaN	NaN	NaN	0.158	0.579	0.39	0.07	NaN	NaN	NaN	NaN	NaN	NaN	NaN	converted to %	Data from tables 4 through 10 were used to calculate nutrient percentages and kg/ha in biomass components. It was assumed that only major tree species in each stand were used to calculate total nutrients.
tamarack	NaN	NaN	30	35	NaN	NaN	NaN	NaN	NaN	NaN	NaN	NaN	0.058	0.339	0.701	0.057	0.006	0.062	0.066	0.016	0.038	0.222	0.278	0.036	NaN	NaN	NaN	NaN	0.195	0.782	0.538	0.11	NaN	NaN	NaN	NaN	NaN	NaN	NaN	converted to %	Data from tables 4 through 10 were used to calculate nutrient percentages and kg/ha in biomass components. It was assumed that only major tree species in each stand were used to calculate total nutrients.
tamarack	NaN	NaN	45	55	NaN	NaN	NaN	NaN	NaN	NaN	NaN	NaN	0.044	0.251	0.703	0.052	0.002	0.061	0.059	0.018	0.03	0.184	0.263	0.038	NaN	NaN	NaN	NaN	0.173	0.69	0.324	0.109	NaN	NaN	NaN	NaN	NaN	NaN	NaN	converted to %	Data from tables 4 through 10 were used to calculate nutrient percentages and kg/ha in biomass components. It was assumed that only major tree species in each stand were used to calculate total nutrients.
tamarack	NaN	NaN	100	110	NaN	NaN	NaN	NaN	NaN	NaN	NaN	NaN	0.03	0.216	0.991	0.046	0.002	0.064	0.086	0.02	0.03	0.196	0.434	0.04	NaN	NaN	NaN	NaN	0.126	0.863	0.424	0.13	NaN	NaN	NaN	NaN	NaN	NaN	NaN	converted to %	Data from tables 4 through 10 were used to calculate nutrient percentages and kg/ha in biomass components. It was assumed that only major tree species in each stand were used to calculate total nutrients.
jack pine	NaN	NaN	50	55	NaN	NaN	NaN	NaN	NaN	NaN	NaN	NaN	0.022	0.1	0.457	0.043	0.003	0.023	0.058	0.012	0.026	0.105	0.246	0.036	NaN	NaN	NaN	NaN	0.118	0.399	0.46	0.071	NaN	NaN	NaN	NaN	NaN	NaN	NaN	converted to %	Data from tables 4 through 10 were used to calculate nutrient percentages and kg/ha in biomass components. It was assumed that only major tree species in each stand were used to calculate total nutrients.
jack pine	NaN	NaN	100	105	NaN	NaN	NaN	NaN	NaN	NaN	NaN	NaN	0.017	0.103	0.618	0.037	0.002	0.022	0.061	0.012	0.024	0.089	0.28	0.031	NaN	NaN	NaN	NaN	0.102	0.373	0.661	0.065	NaN	NaN	NaN	NaN	NaN	NaN	NaN	converted to %	Data from tables 4 through 10 were used to calculate nutrient percentages and kg/ha in biomass components. It was assumed that only major tree species in each stand were used to calculate total nutrients.
jack pine	NaN	NaN	75	80	NaN	NaN	NaN	NaN	NaN	NaN	NaN	NaN	NaN	NaN	NaN	NaN	NaN	NaN	NaN	NaN	NaN	NaN	NaN	NaN	NaN	NaN	NaN	NaN	NaN	NaN	NaN	NaN	NaN	NaN	NaN	NaN	NaN	NaN	NaN	NaN	Use of biomass data from table 4 (exactly the same as biomass data for entry 625) resulted in very abnormal nutrient percentages. esp. for foliar N. Percent and biomass data were not entered.
quaking aspen	NaN	NaN	25	30	NaN	NaN	NaN	NaN	NaN	NaN	NaN	NaN	0.049	0.33	1.287	0.082	0.008	0.068	0.102	0.015	0.079	0.354	1.081	0.108	NaN	NaN	NaN	NaN	0.208	1.247	1.629	0.199	NaN	NaN	NaN	NaN	NaN	NaN	NaN	converted to %	Data from tables 4 through 10 were used to calculate nutrient percentages and kg/ha in biomass components. It was assumed that only major tree species in each stand were used to calculate total nutrients.
quaking aspen	NaN	NaN	30	40	NaN	NaN	NaN	NaN	NaN	NaN	NaN	NaN	0.041	0.27	0.999	0.056	0.008	0.081	0.109	0.02	0.05	0.288	0.611	0.058	NaN	NaN	NaN	NaN	0.166	0.697	0.514	0.102	NaN	NaN	NaN	NaN	NaN	NaN	NaN	converted to %	Data from tables 4 through 10 were used to calculate nutrient percentages and kg/ha in biomass components. It was assumed that only major tree species in each stand were used to calculate total nutrients.
quaking aspen	NaN	NaN	70	80	NaN	NaN	NaN	NaN	NaN	NaN	NaN	NaN	0.035	0.266	1.086	0.099	0.005	0.115	0.106	0.029	0.054	0.362	0.565	0.093	NaN	NaN	NaN	NaN	0.176	1.013	0.61	0.212	NaN	NaN	NaN	NaN	NaN	NaN	NaN	converted to %	Data from tables 4 through 10 were used to calculate nutrient percentages and kg/ha in biomass components. It was assumed that only major tree species in each stand were used to calculate total nutrients.
paper birch	NaN	NaN	25	30	NaN	NaN	NaN	NaN	NaN	NaN	NaN	NaN	0.025	0.139	0.785	0.036	0.009	0.053	0.066	0.015	0.041	0.17	0.381	0.036	NaN	NaN	NaN	NaN	0.168	0.881	0.888	0.162	NaN	NaN	NaN	NaN	NaN	NaN	NaN	converted to %	Data from tables 4 through 10 were used to calculate nutrient percentages and kg/ha in biomass components. It was assumed that only major tree species in each stand were used to calculate total nutrients.
paper birch	NaN	NaN	40	50	NaN	NaN	NaN	NaN	NaN	NaN	NaN	NaN	0.033	0.183	1.046	0.038	0.007	0.059	0.091	0.021	0.042	0.201	0.521	0.042	NaN	NaN	NaN	NaN	0.172	0.858	0.678	0.112	NaN	NaN	NaN	NaN	NaN	NaN	NaN	converted to %	Data from tables 4 through 10 were used to calculate nutrient percentages and kg/ha in biomass components. It was assumed that only major tree species in each stand were used to calculate total nutrients.
paper birch	NaN	NaN	80	90	NaN	NaN	NaN	NaN	NaN	NaN	NaN	NaN	0.028	0.139	0.83	0.042	0.005	0.088	0.081	0.015	0.044	0.198	0.431	0.039	NaN	NaN	NaN	NaN	0.153	0.84	0.562	0.213	NaN	NaN	NaN	NaN	NaN	NaN	NaN	converted to %	Data from tables 4 through 10 were used to calculate nutrient percentages and kg/ha in biomass components. It was assumed that only major tree species in each stand were used to calculate total nutrients.
maple	NaN	NaN	45	50	NaN	NaN	NaN	NaN	NaN	NaN	NaN	NaN	0.035	0.256	1.031	0.052	0.009	0.073	0.071	0.017	0.038	0.236	0.459	0.038	NaN	NaN	NaN	NaN	0.144	0.744	0.964	0.118	NaN	NaN	NaN	NaN	NaN	NaN	NaN	converted to %	Data from tables 4 through 10 were used to calculate nutrient percentages and kg/ha in biomass components. It was assumed that only major tree species in each stand were used to calculate total nutrients.
maple	NaN	NaN	75	80	NaN	NaN	NaN	NaN	NaN	NaN	NaN	NaN	0.038	0.235	1.053	0.042	0.008	0.1	0.103	0.019	0.042	0.252	0.51	0.036	NaN	NaN	NaN	NaN	0.17	0.75	0.431	0.118	NaN	NaN	NaN	NaN	NaN	NaN	NaN	converted to %	Data from tables 4 through 10 were used to calculate nutrient percentages and kg/ha in biomass components. It was assumed that only major tree species in each stand were used to calculate total nutrients.
maple	NaN	NaN	100	105	NaN	NaN	NaN	NaN	NaN	NaN	NaN	NaN	0.03	0.137	0.897	0.035	0.005	0.158	0.119	0.021	0.045	0.242	0.47	0.035	NaN	NaN	NaN	NaN	0.168	0.82	0.506	0.109	NaN	NaN	NaN	NaN	NaN	NaN	NaN	converted to %	Data from tables 4 through 10 were used to calculate nutrient percentages and kg/ha in biomass components. It was assumed that only major tree species in each stand were used to calculate total nutrients.
sourwood	1971	1971	NaN	NaN	NaN	NaN	NaN	NaN	NaN	NaN	NaN	NaN	NaN	0.11	0.65	0.04	NaN	0.06	0.03	0.01	NaN	NaN	NaN	NaN	0.12	0.4	0.97	0.03	0.19	0.78	0.96	0.27	NaN	NaN	NaN	NaN	NaN	NaN	NaN	NaN	NaN
red pine	NaN	NaN	30	30	0.016	0.011	0.542	0.064	NaN	NaN	NaN	NaN	0.045	0.056	0.075	0.043	0.008	0.017	0.078	0.012	0.039	0.063	0.436	0.049	NaN	NaN	NaN	NaN	0.131	0.206	0.323	0.059	NaN	NaN	NaN	NaN	NaN	NaN	NaN	NaN	Data from tables 2 and 3. Calculated weighted averages for needle nutrient values.
red pine	NaN	NaN	30	30	0.017	0.013	0.628	0.021	NaN	NaN	NaN	NaN	0.049	0.067	0.112	0.041	0.008	0.014	0.067	0.009	0.035	0.061	0.49	0.028	NaN	NaN	NaN	NaN	0.138	0.219	0.39	0.06	NaN	NaN	NaN	NaN	NaN	NaN	NaN	NaN	Data from tables 2 and 3. Calculated weighted averages for needle nutrient values.
red pine	NaN	NaN	30	30	0.041	0.009	0.576	0.021	NaN	NaN	NaN	NaN	0.048	0.067	0.102	0.04	0.008	0.017	0.062	0.01	0.036	0.057	0.444	0.027	NaN	NaN	NaN	NaN	0.138	0.203	0.368	0.062	NaN	NaN	NaN	NaN	NaN	NaN	NaN	NaN	Data from tables 2 and 3. Calculated weighted averages for needle nutrient values.
eastern cottonwood	1977	1977	11	11	NaN	NaN	NaN	NaN	NaN	0.31	NaN	NaN	NaN	NaN	NaN	NaN	NaN	NaN	NaN	NaN	NaN	0.51	NaN	NaN	NaN	NaN	NaN	NaN	NaN	1.33	NaN	NaN	NaN	NaN	NaN	NaN	NaN	NaN	NaN	NaN	Nutrient and stand values from tables 1.2. and 3 were averaged between 3 types of cottonwood stock to obtain entered values. Current year and older branches were added together.
red spruce	NaN	NaN	NaN	NaN	NaN	NaN	NaN	NaN	NaN	NaN	NaN	NaN	0.03	0.13	0.4	0.04	NaN	NaN	NaN	NaN	NaN	NaN	NaN	NaN	NaN	NaN	NaN	NaN	NaN	NaN	NaN	NaN	NaN	NaN	NaN	NaN	NaN	NaN	NaN	converted Al and Mn from ppm to %	NaN
balsam fir	NaN	NaN	NaN	NaN	NaN	NaN	NaN	NaN	NaN	NaN	NaN	NaN	0.06	0.23	0.53	0.06	NaN	NaN	NaN	NaN	NaN	NaN	NaN	NaN	NaN	NaN	NaN	NaN	NaN	NaN	NaN	NaN	NaN	NaN	NaN	NaN	NaN	NaN	NaN	converted Al and Mn from ppm to %	NaN
eastern hemlock	NaN	NaN	NaN	NaN	NaN	NaN	NaN	NaN	NaN	NaN	NaN	NaN	0.05	0.12	0.83	0.04	NaN	NaN	NaN	NaN	NaN	NaN	NaN	NaN	NaN	NaN	NaN	NaN	NaN	NaN	NaN	NaN	NaN	NaN	NaN	NaN	NaN	NaN	NaN	converted Al and Mn from ppm to %	NaN
Eastern white pine	NaN	NaN	NaN	NaN	NaN	NaN	NaN	NaN	NaN	NaN	NaN	NaN	0.04	0.13	0.35	0.06	NaN	NaN	NaN	NaN	NaN	NaN	NaN	NaN	NaN	NaN	NaN	NaN	NaN	NaN	NaN	NaN	NaN	NaN	NaN	NaN	NaN	NaN	NaN	converted Al and Mn from ppm to %	NaN
white cedar	NaN	NaN	NaN	NaN	NaN	NaN	NaN	NaN	NaN	NaN	NaN	NaN	0.02	0.08	2.45	0.07	NaN	NaN	NaN	NaN	NaN	NaN	NaN	NaN	NaN	NaN	NaN	NaN	NaN	NaN	NaN	NaN	NaN	NaN	NaN	NaN	NaN	NaN	NaN	converted Al and Mn from ppm to %	NaN
paper birch	NaN	NaN	NaN	NaN	NaN	NaN	NaN	NaN	NaN	NaN	NaN	NaN	0.04	0.1	1.04	0.04	NaN	NaN	NaN	NaN	NaN	NaN	NaN	NaN	NaN	NaN	NaN	NaN	NaN	NaN	NaN	NaN	NaN	NaN	NaN	NaN	NaN	NaN	NaN	converted Al and Mn from ppm to %	NaN
red maple	NaN	NaN	NaN	NaN	NaN	NaN	NaN	NaN	NaN	NaN	NaN	NaN	0.06	0.2	1.23	0.04	NaN	NaN	NaN	NaN	NaN	NaN	NaN	NaN	NaN	NaN	NaN	NaN	NaN	NaN	NaN	NaN	NaN	NaN	NaN	NaN	NaN	NaN	NaN	converted Al and Mn from ppm to %	NaN
quaking aspen	NaN	NaN	NaN	NaN	NaN	NaN	NaN	NaN	NaN	NaN	NaN	NaN	0.03	0.29	1.33	0.08	NaN	NaN	NaN	NaN	NaN	NaN	NaN	NaN	NaN	NaN	NaN	NaN	NaN	NaN	NaN	NaN	NaN	NaN	NaN	NaN	NaN	NaN	NaN	converted Al and Mn from ppm to %	NaN
sugar maple	1981	1981	73	152	NaN	NaN	NaN	NaN	NaN	NaN	NaN	NaN	NaN	NaN	NaN	NaN	NaN	NaN	NaN	NaN	NaN	NaN	NaN	NaN	NaN	NaN	NaN	NaN	0.1	0.99	0.75	0.11	NaN	NaN	NaN	NaN	NaN	NaN	NaN	converted Mn from ppm to %	Averaged Upper. Middle. and Lower Crown from table 1 to obtain whole crown nutrient values. Stand basal area 28.6 m2/ha.
yellow birch	1981	1981	40	131	NaN	NaN	NaN	NaN	NaN	NaN	NaN	NaN	NaN	NaN	NaN	NaN	NaN	NaN	NaN	NaN	NaN	NaN	NaN	NaN	NaN	NaN	NaN	NaN	0.14	1.49	0.76	0.22	NaN	NaN	NaN	NaN	NaN	NaN	NaN	converted Mn from ppm to %	Averaged Upper. Middle. and Lower Crown from table 1 to obtain whole crown nutrient values. Stand basal area 28.6 m2/ha.
sugar maple	NaN	NaN	NaN	NaN	NaN	NaN	NaN	NaN	NaN	NaN	NaN	NaN	NaN	NaN	NaN	NaN	0.0089	0.0828	0.1994	0.027	NaN	NaN	NaN	NaN	NaN	NaN	NaN	NaN	NaN	NaN	NaN	NaN	NaN	NaN	NaN	NaN	NaN	NaN	NaN	NaN	Data from table 4
sugar maple	NaN	NaN	NaN	NaN	NaN	NaN	NaN	NaN	NaN	NaN	NaN	NaN	NaN	NaN	NaN	NaN	0.0084	0.0933	0.135	0.0236	NaN	NaN	NaN	NaN	NaN	NaN	NaN	NaN	NaN	NaN	NaN	NaN	NaN	NaN	NaN	NaN	NaN	NaN	NaN	NaN	Data from table 4
sugar maple	NaN	NaN	NaN	NaN	NaN	NaN	NaN	NaN	NaN	NaN	NaN	NaN	NaN	NaN	NaN	NaN	0.007	0.069	0.1097	0.0137	NaN	NaN	NaN	NaN	NaN	NaN	NaN	NaN	NaN	NaN	NaN	NaN	NaN	NaN	NaN	NaN	NaN	NaN	NaN	NaN	Data from table 4
Eastern white pine	NaN	NaN	NaN	NaN	NaN	NaN	NaN	NaN	NaN	NaN	NaN	NaN	NaN	NaN	NaN	NaN	0.0052	0.0331	0.0323	0.0087	NaN	NaN	NaN	NaN	NaN	NaN	NaN	NaN	NaN	NaN	NaN	NaN	NaN	NaN	NaN	NaN	NaN	NaN	NaN	NaN	Data from table 4
Eastern white pine	NaN	NaN	NaN	NaN	NaN	NaN	NaN	NaN	NaN	NaN	NaN	NaN	NaN	NaN	NaN	NaN	0.0032	0.0371	0.0267	0.0067	NaN	NaN	NaN	NaN	NaN	NaN	NaN	NaN	NaN	NaN	NaN	NaN	NaN	NaN	NaN	NaN	NaN	NaN	NaN	NaN	Data from table 4
Eastern white pine	NaN	NaN	NaN	NaN	NaN	NaN	NaN	NaN	NaN	NaN	NaN	NaN	NaN	NaN	NaN	NaN	0.0032	0.041	0.0285	0.0082	NaN	NaN	NaN	NaN	NaN	NaN	NaN	NaN	NaN	NaN	NaN	NaN	NaN	NaN	NaN	NaN	NaN	NaN	NaN	NaN	Data from table 4
sycamore	1971	1974	4	4	NaN	NaN	NaN	NaN	0.111	0.301	0.31	0.066	NaN	NaN	NaN	NaN	NaN	NaN	NaN	NaN	0.12	0.323	0.559	0.089	NaN	NaN	NaN	NaN	NaN	NaN	NaN	NaN	NaN	NaN	NaN	NaN	NaN	NaN	NaN	NaN	Averaged nutrient values for two spacings as plantation spacings as presented in table 2.
basswood	1933	1933	37	37	NaN	NaN	NaN	NaN	NaN	NaN	NaN	NaN	NaN	NaN	NaN	NaN	NaN	NaN	NaN	NaN	NaN	NaN	NaN	NaN	NaN	NaN	NaN	NaN	NaN	NaN	NaN	NaN	NaN	NaN	NaN	NaN	NaN	NaN	NaN	NaN	Averaged nutrient data from 4 collection dates as reported in table 4.
Norway maple	1933	1933	45	45	NaN	NaN	NaN	NaN	NaN	NaN	NaN	NaN	NaN	NaN	NaN	NaN	NaN	NaN	NaN	NaN	NaN	NaN	NaN	NaN	NaN	NaN	NaN	NaN	NaN	NaN	NaN	NaN	NaN	NaN	NaN	NaN	NaN	NaN	NaN	NaN	Averaged nutrient data from 4 collection dates as reported in table 4.
white elm	1933	1933	34	34	NaN	NaN	NaN	NaN	NaN	NaN	NaN	NaN	NaN	NaN	NaN	NaN	NaN	NaN	NaN	NaN	NaN	NaN	NaN	NaN	NaN	NaN	NaN	NaN	NaN	NaN	NaN	NaN	NaN	NaN	NaN	NaN	NaN	NaN	NaN	NaN	Averaged nutrient data from 4 collection dates as reported in table 4.
box elder	1933	1933	15	15	NaN	NaN	NaN	NaN	NaN	NaN	NaN	NaN	NaN	NaN	NaN	NaN	NaN	NaN	NaN	NaN	NaN	NaN	NaN	NaN	NaN	NaN	NaN	NaN	NaN	NaN	NaN	NaN	NaN	NaN	NaN	NaN	NaN	NaN	NaN	NaN	Averaged nutrient data from 4 collection dates as reported in table 4.
green ash	1933	1933	21	21	NaN	NaN	NaN	NaN	NaN	NaN	NaN	NaN	NaN	NaN	NaN	NaN	NaN	NaN	NaN	NaN	NaN	NaN	NaN	NaN	NaN	NaN	NaN	NaN	NaN	NaN	NaN	NaN	NaN	NaN	NaN	NaN	NaN	NaN	NaN	NaN	Averaged nutrient data from 4 collection dates as reported in table 4.
bur oak	1933	1933	70	70	NaN	NaN	NaN	NaN	NaN	NaN	NaN	NaN	NaN	NaN	NaN	NaN	NaN	NaN	NaN	NaN	NaN	NaN	NaN	NaN	NaN	NaN	NaN	NaN	NaN	NaN	NaN	NaN	NaN	NaN	NaN	NaN	NaN	NaN	NaN	NaN	Averaged nutrient data from 4 collection dates as reported in table 4.
white oak	1933	1933	52	52	NaN	NaN	NaN	NaN	NaN	NaN	NaN	NaN	NaN	NaN	NaN	NaN	NaN	NaN	NaN	NaN	NaN	NaN	NaN	NaN	NaN	NaN	NaN	NaN	NaN	NaN	NaN	NaN	NaN	NaN	NaN	NaN	NaN	NaN	NaN	NaN	Averaged nutrient data from 4 collection dates as reported in table 4.
northern red oak	1933	1933	75	75	NaN	NaN	NaN	NaN	NaN	NaN	NaN	NaN	NaN	NaN	NaN	NaN	NaN	NaN	NaN	NaN	NaN	NaN	NaN	NaN	NaN	NaN	NaN	NaN	NaN	NaN	NaN	NaN	NaN	NaN	NaN	NaN	NaN	NaN	NaN	NaN	Averaged nutrient data from 4 collection dates as reported in table 4.
silver maple	1933	1933	48	48	NaN	NaN	NaN	NaN	NaN	NaN	NaN	NaN	NaN	NaN	NaN	NaN	NaN	NaN	NaN	NaN	NaN	NaN	NaN	NaN	NaN	NaN	NaN	NaN	NaN	NaN	NaN	NaN	NaN	NaN	NaN	NaN	NaN	NaN	NaN	NaN	Averaged nutrient data from 4 collection dates as reported in table 4.
northern red oak	1987	1988	NaN	NaN	NaN	NaN	NaN	NaN	NaN	NaN	NaN	NaN	NaN	NaN	NaN	NaN	NaN	NaN	NaN	NaN	NaN	NaN	NaN	NaN	NaN	NaN	NaN	NaN	0.21	1.11	0.52	0.16	NaN	NaN	NaN	NaN	NaN	NaN	NaN	converted Mn. Al from ug/g to %	Data from table 3.
white oak	1987	1988	NaN	NaN	NaN	NaN	NaN	NaN	NaN	NaN	NaN	NaN	NaN	NaN	NaN	NaN	NaN	NaN	NaN	NaN	NaN	NaN	NaN	NaN	NaN	NaN	NaN	NaN	0.28	1.31	0.69	0.16	NaN	NaN	NaN	NaN	NaN	NaN	NaN	converted Mn. Al from ug/g to %	Data from table 3.
northern red oak	1987	1988	NaN	NaN	NaN	NaN	NaN	NaN	NaN	NaN	NaN	NaN	NaN	NaN	NaN	NaN	NaN	NaN	NaN	NaN	NaN	NaN	NaN	NaN	NaN	NaN	NaN	NaN	0.21	1.13	0.9	0.18	NaN	NaN	NaN	NaN	NaN	NaN	NaN	converted Mn. Al from ug/g to %	Data from table 3.
white oak	1987	1988	NaN	NaN	NaN	NaN	NaN	NaN	NaN	NaN	NaN	NaN	NaN	NaN	NaN	NaN	NaN	NaN	NaN	NaN	NaN	NaN	NaN	NaN	NaN	NaN	NaN	NaN	0.21	1.13	0.69	0.17	NaN	NaN	NaN	NaN	NaN	NaN	NaN	converted Mn. Al from ug/g to %	Data from table 3.
eastern cottonwood	NaN	NaN	4	4	NaN	NaN	NaN	NaN	NaN	NaN	NaN	NaN	NaN	NaN	NaN	NaN	NaN	NaN	NaN	NaN	NaN	NaN	NaN	NaN	NaN	NaN	NaN	NaN	NaN	0.85	NaN	NaN	NaN	NaN	NaN	NaN	NaN	NaN	NaN	NaN	Entered data means for all tree clones as presented in table 2.
eastern cottonwood	NaN	NaN	4	4	NaN	NaN	NaN	NaN	NaN	NaN	NaN	NaN	NaN	NaN	NaN	NaN	NaN	NaN	NaN	NaN	NaN	NaN	NaN	NaN	NaN	NaN	NaN	NaN	NaN	0.96	NaN	NaN	NaN	NaN	NaN	NaN	NaN	NaN	NaN	NaN	Entered data means for all tree clones as presented in table 2.
white oak	1935	1935	55	55	NaN	NaN	NaN	NaN	NaN	NaN	NaN	NaN	NaN	NaN	NaN	NaN	NaN	NaN	NaN	NaN	NaN	NaN	NaN	NaN	NaN	NaN	NaN	NaN	0.429	0.955	0.9	NaN	NaN	NaN	NaN	NaN	NaN	NaN	NaN	NaN	Averaged data from 5 summer sampling dates as presented in table 2.
chestnut oak	1935	1935	35	35	NaN	NaN	NaN	NaN	NaN	NaN	NaN	NaN	NaN	NaN	NaN	NaN	NaN	NaN	NaN	NaN	NaN	NaN	NaN	NaN	NaN	NaN	NaN	NaN	0.2	1.178	1.014	NaN	NaN	NaN	NaN	NaN	NaN	NaN	NaN	NaN	Averaged data from 5 summer sampling dates as presented in table 2.
northern red oak	1935	1935	60	60	NaN	NaN	NaN	NaN	NaN	NaN	NaN	NaN	NaN	NaN	NaN	NaN	NaN	NaN	NaN	NaN	NaN	NaN	NaN	NaN	NaN	NaN	NaN	NaN	0.199	1.297	0.623	NaN	NaN	NaN	NaN	NaN	NaN	NaN	NaN	NaN	Averaged data from 5 summer sampling dates as presented in table 2.
shagbark hickory	1935	1935	35	35	NaN	NaN	NaN	NaN	NaN	NaN	NaN	NaN	NaN	NaN	NaN	NaN	NaN	NaN	NaN	NaN	NaN	NaN	NaN	NaN	NaN	NaN	NaN	NaN	0.165	1.072	1.946	NaN	NaN	NaN	NaN	NaN	NaN	NaN	NaN	NaN	Averaged data from 5 summer sampling dates as presented in table 2.
sugar maple	1935	1935	20	20	NaN	NaN	NaN	NaN	NaN	NaN	NaN	NaN	NaN	NaN	NaN	NaN	NaN	NaN	NaN	NaN	NaN	NaN	NaN	NaN	NaN	NaN	NaN	NaN	0.251	0.961	1.215	NaN	NaN	NaN	NaN	NaN	NaN	NaN	NaN	NaN	Averaged data from 5 summer sampling dates as presented in table 2.
red maple	1935	1935	20	20	NaN	NaN	NaN	NaN	NaN	NaN	NaN	NaN	NaN	NaN	NaN	NaN	NaN	NaN	NaN	NaN	NaN	NaN	NaN	NaN	NaN	NaN	NaN	NaN	0.239	0.697	0.988	NaN	NaN	NaN	NaN	NaN	NaN	NaN	NaN	NaN	Averaged data from 5 summer sampling dates as presented in table 2.
eastern hemlock	NaN	NaN	76	76	NaN	NaN	NaN	NaN	NaN	NaN	NaN	NaN	NaN	NaN	NaN	NaN	NaN	0.05733	0.05678	0.01077	NaN	NaN	NaN	NaN	NaN	NaN	NaN	NaN	NaN	NaN	NaN	NaN	NaN	NaN	NaN	NaN	NaN	NaN	NaN	converted to %	Averaged data from 3 cores as presented in table 2.
sweet birch	NaN	NaN	80	80	NaN	NaN	NaN	NaN	NaN	NaN	NaN	NaN	NaN	NaN	NaN	NaN	NaN	NaN	NaN	NaN	NaN	NaN	NaN	NaN	NaN	NaN	NaN	NaN	NaN	NaN	NaN	NaN	NaN	NaN	NaN	NaN	NaN	NaN	NaN	converted to %	Nutrient values calculated from figure 3 graph measurements. Bole values were not included as they were divided between heartwood and sapwood.
northern red oak	NaN	NaN	80	80	NaN	NaN	NaN	NaN	NaN	NaN	NaN	NaN	NaN	NaN	NaN	NaN	NaN	NaN	NaN	NaN	NaN	NaN	NaN	NaN	NaN	NaN	NaN	NaN	NaN	NaN	NaN	NaN	NaN	NaN	NaN	NaN	NaN	NaN	NaN	converted to %	Nutrient values calculated from figure 3 graph measurements. Bole values were not included as they were divided between heartwood and sapwood.
chestnut oak	NaN	NaN	80	80	NaN	NaN	NaN	NaN	NaN	NaN	NaN	NaN	NaN	NaN	NaN	NaN	NaN	NaN	NaN	NaN	NaN	NaN	NaN	NaN	NaN	NaN	NaN	NaN	NaN	NaN	NaN	NaN	NaN	NaN	NaN	NaN	NaN	NaN	NaN	converted to %	Nutrient values calculated from figure 3 graph measurements. Bole values were not included as they were divided between heartwood and sapwood.
yellow-poplar	NaN	NaN	80	80	NaN	NaN	NaN	NaN	NaN	NaN	NaN	NaN	NaN	NaN	NaN	NaN	NaN	NaN	NaN	NaN	NaN	NaN	NaN	NaN	NaN	NaN	NaN	NaN	NaN	NaN	NaN	NaN	NaN	NaN	NaN	NaN	NaN	NaN	NaN	converted to %	Nutrient values calculated from figure 3 graph measurements. Bole values were not included as they were divided between heartwood and sapwood.
white oak	NaN	NaN	80	80	NaN	NaN	NaN	NaN	NaN	NaN	NaN	NaN	NaN	NaN	NaN	NaN	NaN	NaN	NaN	NaN	NaN	NaN	NaN	NaN	NaN	NaN	NaN	NaN	NaN	NaN	NaN	NaN	NaN	NaN	NaN	NaN	NaN	NaN	NaN	converted to %	Nutrient values calculated from figure 3 graph measurements. Bole values were not included as they were divided between heartwood and sapwood.
flowering dogwood	NaN	NaN	80	80	NaN	NaN	NaN	NaN	NaN	NaN	NaN	NaN	NaN	NaN	NaN	NaN	NaN	NaN	NaN	NaN	NaN	NaN	NaN	NaN	NaN	NaN	NaN	NaN	NaN	NaN	NaN	NaN	NaN	NaN	NaN	NaN	NaN	NaN	NaN	converted to %	Nutrient values calculated from figure 3 graph measurements. Bole values were not included as they were divided between heartwood and sapwood.
sourwood	NaN	NaN	80	80	NaN	NaN	NaN	NaN	NaN	NaN	NaN	NaN	NaN	NaN	NaN	NaN	NaN	NaN	NaN	NaN	NaN	NaN	NaN	NaN	NaN	NaN	NaN	NaN	NaN	NaN	NaN	NaN	NaN	NaN	NaN	NaN	NaN	NaN	NaN	converted to %	Nutrient values calculated from figure 3 graph measurements. Bole values were not included as they were divided between heartwood and sapwood.
hickory	NaN	NaN	80	80	NaN	NaN	NaN	NaN	NaN	NaN	NaN	NaN	NaN	NaN	NaN	NaN	NaN	NaN	NaN	NaN	NaN	NaN	NaN	NaN	NaN	NaN	NaN	NaN	NaN	NaN	NaN	NaN	NaN	NaN	NaN	NaN	NaN	NaN	NaN	converted to %	Nutrient values calculated from figure 3 graph measurements. Bole values were not included as they were divided between heartwood and sapwood.
red maple	NaN	NaN	80	80	NaN	NaN	NaN	NaN	NaN	NaN	NaN	NaN	NaN	NaN	NaN	NaN	NaN	NaN	NaN	NaN	NaN	NaN	NaN	NaN	NaN	NaN	NaN	NaN	NaN	NaN	NaN	NaN	NaN	NaN	NaN	NaN	NaN	NaN	NaN	converted to %	Nutrient values calculated from figure 3 graph measurements. Bole values were not included as they were divided between heartwood and sapwood.
scarlet oak	NaN	NaN	80	80	NaN	NaN	NaN	NaN	NaN	NaN	NaN	NaN	NaN	NaN	NaN	NaN	NaN	NaN	NaN	NaN	NaN	NaN	NaN	NaN	NaN	NaN	NaN	NaN	NaN	NaN	NaN	NaN	NaN	NaN	NaN	NaN	NaN	NaN	NaN	converted to %	Nutrient values calculated from figure 3 graph measurements. Bole values were not included as they were divided between heartwood and sapwood.
red maple	1997	1997	20	20	NaN	NaN	NaN	NaN	NaN	NaN	NaN	NaN	NaN	NaN	NaN	NaN	NaN	NaN	NaN	NaN	NaN	NaN	NaN	NaN	NaN	NaN	NaN	NaN	0.14	0.84	1.15	0.34	NaN	NaN	NaN	NaN	NaN	NaN	NaN	NaN	NaN
sweet birch	1997	1997	20	20	NaN	NaN	NaN	NaN	NaN	NaN	NaN	NaN	NaN	NaN	NaN	NaN	NaN	NaN	NaN	NaN	NaN	NaN	NaN	NaN	NaN	NaN	NaN	NaN	0.14	0.84	1.15	0.34	NaN	NaN	NaN	NaN	NaN	NaN	NaN	NaN	NaN
flowering dogwood	1997	1997	20	20	NaN	NaN	NaN	NaN	NaN	NaN	NaN	NaN	NaN	NaN	NaN	NaN	NaN	NaN	NaN	NaN	NaN	NaN	NaN	NaN	NaN	NaN	NaN	NaN	0.12	1.2	2	0.38	NaN	NaN	NaN	NaN	NaN	NaN	NaN	NaN	NaN
yellow-poplar	1997	1997	20	20	NaN	NaN	NaN	NaN	NaN	NaN	NaN	NaN	NaN	NaN	NaN	NaN	NaN	NaN	NaN	NaN	NaN	NaN	NaN	NaN	NaN	NaN	NaN	NaN	0.18	1.53	1.44	0.42	NaN	NaN	NaN	NaN	NaN	NaN	NaN	NaN	NaN
blackgum	1997	1997	20	20	NaN	NaN	NaN	NaN	NaN	NaN	NaN	NaN	NaN	NaN	NaN	NaN	NaN	NaN	NaN	NaN	NaN	NaN	NaN	NaN	NaN	NaN	NaN	NaN	0.15	1.33	0.71	0.37	NaN	NaN	NaN	NaN	NaN	NaN	NaN	NaN	NaN
scarlet oak	1997	1997	20	20	NaN	NaN	NaN	NaN	NaN	NaN	NaN	NaN	NaN	NaN	NaN	NaN	NaN	NaN	NaN	NaN	NaN	NaN	NaN	NaN	NaN	NaN	NaN	NaN	0.11	0.56	0.36	0.11	NaN	NaN	NaN	NaN	NaN	NaN	NaN	NaN	NaN
chestnut oak	1997	1997	20	20	NaN	NaN	NaN	NaN	NaN	NaN	NaN	NaN	NaN	NaN	NaN	NaN	NaN	NaN	NaN	NaN	NaN	NaN	NaN	NaN	NaN	NaN	NaN	NaN	0.14	0.93	0.71	0.21	NaN	NaN	NaN	NaN	NaN	NaN	NaN	NaN	NaN
northern red oak	1997	1997	20	20	NaN	NaN	NaN	NaN	NaN	NaN	NaN	NaN	NaN	NaN	NaN	NaN	NaN	NaN	NaN	NaN	NaN	NaN	NaN	NaN	NaN	NaN	NaN	NaN	0.13	1	0.73	0.22	NaN	NaN	NaN	NaN	NaN	NaN	NaN	NaN	NaN
black locust	1997	1997	20	20	NaN	NaN	NaN	NaN	NaN	NaN	NaN	NaN	NaN	NaN	NaN	NaN	NaN	NaN	NaN	NaN	NaN	NaN	NaN	NaN	NaN	NaN	NaN	NaN	0.19	1.44	0.78	0.35	NaN	NaN	NaN	NaN	NaN	NaN	NaN	NaN	NaN
sugar maple	1982	1983	65	65	NaN	NaN	NaN	NaN	NaN	NaN	NaN	NaN	0.05	0.477	3.439	0.085	0.0088	0.087	0.163	0.025	0.033	0.161	0.776	0.043	NaN	NaN	NaN	NaN	0.21	0.77	1.22	0.21	NaN	NaN	NaN	NaN	NaN	NaN	NaN	converted to %	Nutrient contents were calculated by multiplying percentage of whole tree nutrients (table 36) with whole tree harvest nutrient amounts (table 47). Values for blocks 1.2. and 3 were averaged.
sugar maple	1991	1991	NaN	NaN	NaN	NaN	NaN	NaN	NaN	NaN	NaN	NaN	NaN	NaN	NaN	NaN	NaN	NaN	NaN	NaN	NaN	NaN	NaN	NaN	NaN	NaN	NaN	NaN	0.14	0.436	0.633	0.298	NaN	NaN	NaN	NaN	NaN	NaN	NaN	converted to %	Data from table 3.
sugar maple	1991	1991	NaN	NaN	NaN	NaN	NaN	NaN	NaN	NaN	NaN	NaN	NaN	NaN	NaN	NaN	NaN	NaN	NaN	NaN	NaN	NaN	NaN	NaN	NaN	NaN	NaN	NaN	0.137	0.349	0.619	0.325	NaN	NaN	NaN	NaN	NaN	NaN	NaN	converted to %	Data from table 3.
Virginia pine	NaN	NaN	18	18	NaN	NaN	NaN	NaN	NaN	NaN	NaN	NaN	0.006	0.089	0.56	0.046	0.0043	0.034	0.051	0.018	0.0088	0.166	0.154	0.056	NaN	NaN	NaN	NaN	NaN	NaN	NaN	NaN	NaN	NaN	NaN	NaN	NaN	NaN	NaN	NaN	Data from tables 4 and 6. Foliar nutrient percentages were not included. as they were divided by age class and couldn't be averaged.
Virginia pine	NaN	NaN	27	27	NaN	NaN	NaN	NaN	NaN	NaN	NaN	NaN	0.006	0.089	0.56	0.046	0.0043	0.034	0.051	0.018	0.0088	0.166	0.154	0.056	NaN	NaN	NaN	NaN	NaN	NaN	NaN	NaN	NaN	NaN	NaN	NaN	NaN	NaN	NaN	NaN	Data from tables 4 and 6. Foliar nutrient percentages were not included. as they were divided by age class and couldn't be averaged.
Virginia pine	NaN	NaN	31	31	NaN	NaN	NaN	NaN	NaN	NaN	NaN	NaN	0.006	0.089	0.56	0.046	0.0043	0.034	0.051	0.018	0.0088	0.166	0.154	0.056	NaN	NaN	NaN	NaN	NaN	NaN	NaN	NaN	NaN	NaN	NaN	NaN	NaN	NaN	NaN	NaN	Data from tables 4 and 6. Foliar nutrient percentages were not included. as they were divided by age class and couldn't be averaged.
Virginia pine	NaN	NaN	51	51	NaN	NaN	NaN	NaN	NaN	NaN	NaN	NaN	0.006	0.089	0.56	0.046	0.0043	0.034	0.051	0.018	0.0088	0.166	0.154	0.056	NaN	NaN	NaN	NaN	NaN	NaN	NaN	NaN	NaN	NaN	NaN	NaN	NaN	NaN	NaN	NaN	Data from tables 4 and 6. Foliar nutrient percentages were not included. as they were divided by age class and couldn't be averaged.
Virginia pine	NaN	NaN	59	59	NaN	NaN	NaN	NaN	NaN	NaN	NaN	NaN	0.006	0.089	0.56	0.046	0.0043	0.034	0.051	0.018	0.0088	0.166	0.154	0.056	NaN	NaN	NaN	NaN	NaN	NaN	NaN	NaN	NaN	NaN	NaN	NaN	NaN	NaN	NaN	NaN	Data from tables 4 and 6. Foliar nutrient percentages were not included. as they were divided by age class and couldn't be averaged.
sugar maple	1986	1986	NaN	NaN	NaN	NaN	NaN	NaN	NaN	NaN	NaN	NaN	NaN	NaN	NaN	NaN	NaN	NaN	NaN	NaN	NaN	NaN	NaN	NaN	NaN	NaN	NaN	NaN	0.19	0.64	0.76	0.16	NaN	NaN	NaN	NaN	NaN	NaN	NaN	NaN	Data from table 3 (trees along a slope gradient) were averaged to obtain foliar nutrient values. Symptoms of dieback were apparent on the lower slope.
sycamore	1974	1974	4	4	NaN	NaN	NaN	NaN	NaN	NaN	NaN	NaN	0.08	0.41	0.94	0.15	0.08	0.2	0.26	0.13	0.1	0.32	0.46	0.2	NaN	NaN	NaN	NaN	0.19	0.13	0.96	0.33	NaN	NaN	NaN	NaN	NaN	NaN	NaN	converted Mn from ppm to %	Data from tables 2 and 5; 0.3 x 0.9 m spacing.
sycamore	1974	1974	4	4	NaN	NaN	NaN	NaN	NaN	NaN	NaN	NaN	0.1	0.39	0.83	0.24	0.08	0.21	0.15	0.1	0.08	0.29	0.41	0.32	NaN	NaN	NaN	NaN	0.2	0.91	0.88	0.33	NaN	NaN	NaN	NaN	NaN	NaN	NaN	converted Mn from ppm to %	Data from tables 2 and 5; 0.9 x 0.9 m spacing.
sycamore	1974	1974	4	4	NaN	NaN	NaN	NaN	NaN	NaN	NaN	NaN	0.09	0.38	0.82	0.13	0.08	0.2	0.14	0.08	0.08	0.25	0.4	0.11	NaN	NaN	NaN	NaN	0.17	0.85	1.02	0.3	NaN	NaN	NaN	NaN	NaN	NaN	NaN	converted Mn from ppm to %	Data from tables 2 and 5; 1.8 x 0.9 m spacing.
sycamore	1974	1974	4	4	NaN	NaN	NaN	NaN	NaN	NaN	NaN	NaN	0.12	0.45	0.92	0.17	0.14	0.21	0.12	0.08	0.14	0.33	0.43	0.32	NaN	NaN	NaN	NaN	0.24	1.06	1.03	0.36	NaN	NaN	NaN	NaN	NaN	NaN	NaN	converted Mn from ppm to %	Data from tables 3 and 6; 0.3 x 0.9 m spacing.
sycamore	1974	1974	4	4	NaN	NaN	NaN	NaN	NaN	NaN	NaN	NaN	0.11	0.41	0.86	0.14	0.12	0.27	0.16	0.08	0.11	0.26	0.44	0.2	NaN	NaN	NaN	NaN	0.23	1.08	1.03	0.39	NaN	NaN	NaN	NaN	NaN	NaN	NaN	converted Mn from ppm to %	Data from tables 3 and 6; 0.9 x 0.9 m spacing.
sycamore	1974	1974	4	4	NaN	NaN	NaN	NaN	NaN	NaN	NaN	NaN	0.1	0.38	0.79	0.21	0.11	0.21	0.12	0.07	0.1	0.25	0.39	0.13	NaN	NaN	NaN	NaN	0.24	0.95	1.02	0.29	NaN	NaN	NaN	NaN	NaN	NaN	NaN	converted Mn from ppm to %	Data from tables 3 and 6; 1.8 x 0.9 m spacing.
jack pine	1977	1977	NaN	NaN	NaN	NaN	NaN	NaN	NaN	NaN	NaN	NaN	NaN	NaN	NaN	NaN	NaN	NaN	NaN	NaN	NaN	NaN	NaN	NaN	NaN	NaN	NaN	NaN	0.082	0.314	0.382	0.137	NaN	NaN	NaN	NaN	NaN	NaN	NaN	P. K. Ca. Mg converted from ug/g to %	Data from tables 1 and 3.
jack pine	1977	1977	NaN	NaN	NaN	NaN	NaN	NaN	NaN	NaN	NaN	NaN	NaN	NaN	NaN	NaN	NaN	NaN	NaN	NaN	NaN	NaN	NaN	NaN	NaN	NaN	NaN	NaN	0.111	0.426	0.309	0.1	NaN	NaN	NaN	NaN	NaN	NaN	NaN	P. K. Ca. Mg converted from ug/g to %	Data from tables 1 and 3.
jack pine	1977	1977	NaN	NaN	NaN	NaN	NaN	NaN	NaN	NaN	NaN	NaN	NaN	NaN	NaN	NaN	NaN	NaN	NaN	NaN	NaN	NaN	NaN	NaN	NaN	NaN	NaN	NaN	0.103	0.369	0.372	0.115	NaN	NaN	NaN	NaN	NaN	NaN	NaN	P. K. Ca. Mg converted from ug/g to %	Data from tables 1 and 3.
jack pine	1977	1977	NaN	NaN	NaN	NaN	NaN	NaN	NaN	NaN	NaN	NaN	NaN	NaN	NaN	NaN	NaN	NaN	NaN	NaN	NaN	NaN	NaN	NaN	NaN	NaN	NaN	NaN	0.111	0.479	0.454	0.111	NaN	NaN	NaN	NaN	NaN	NaN	NaN	P. K. Ca. Mg converted from ug/g to %	Data from tables 1 and 3.
green ash	NaN	NaN	4	4	NaN	NaN	NaN	NaN	NaN	NaN	NaN	NaN	NaN	NaN	NaN	NaN	NaN	NaN	NaN	NaN	NaN	NaN	NaN	NaN	NaN	NaN	NaN	NaN	0.12	0.71	0.73	0.22	NaN	NaN	NaN	NaN	NaN	NaN	NaN	NaN	Data for mow group (area between trees was mown) from figure 1 (graph measurements) and table 1.
cherrybark oak	NaN	NaN	4	4	NaN	NaN	NaN	NaN	NaN	NaN	NaN	NaN	NaN	NaN	NaN	NaN	NaN	NaN	NaN	NaN	NaN	NaN	NaN	NaN	NaN	NaN	NaN	NaN	0.1	0.48	0.79	0.14	NaN	NaN	NaN	NaN	NaN	NaN	NaN	NaN	Data for mow group (area between trees was mown) from figure 1 (graph measurements) and table 1.
water oak	NaN	NaN	4	4	NaN	NaN	NaN	NaN	NaN	NaN	NaN	NaN	NaN	NaN	NaN	NaN	NaN	NaN	NaN	NaN	NaN	NaN	NaN	NaN	NaN	NaN	NaN	NaN	0.1	0.57	0.66	0.14	NaN	NaN	NaN	NaN	NaN	NaN	NaN	NaN	Data for mow group (area between trees was mown) from figure 1 (graph measurements) and table 1.
sycamore	NaN	NaN	4	4	NaN	NaN	NaN	NaN	NaN	NaN	NaN	NaN	NaN	NaN	NaN	NaN	NaN	NaN	NaN	NaN	NaN	NaN	NaN	NaN	NaN	NaN	NaN	NaN	0.11	0.62	0.84	0.22	NaN	NaN	NaN	NaN	NaN	NaN	NaN	NaN	Data for mow group (area between trees was mown) from figure 1 (graph measurements) and table 1.
sweetgum	NaN	NaN	4	4	NaN	NaN	NaN	NaN	NaN	NaN	NaN	NaN	NaN	NaN	NaN	NaN	NaN	NaN	NaN	NaN	NaN	NaN	NaN	NaN	NaN	NaN	NaN	NaN	0.12	0.47	0.91	0.31	NaN	NaN	NaN	NaN	NaN	NaN	NaN	NaN	Data for mow group (area between trees was mown) from figure 1 (graph measurements) and table 1.
sweet pecan	NaN	NaN	4	4	NaN	NaN	NaN	NaN	NaN	NaN	NaN	NaN	NaN	NaN	NaN	NaN	NaN	NaN	NaN	NaN	NaN	NaN	NaN	NaN	NaN	NaN	NaN	NaN	0.11	0.49	1.29	0.32	NaN	NaN	NaN	NaN	NaN	NaN	NaN	NaN	Data for mow group (area between trees was mown) from figure 1 (graph measurements) and table 1.
eastern cottonwood	NaN	NaN	4	4	NaN	NaN	NaN	NaN	NaN	NaN	NaN	NaN	NaN	NaN	NaN	NaN	NaN	NaN	NaN	NaN	NaN	NaN	NaN	NaN	NaN	NaN	NaN	NaN	0.14	1.03	1.17	0.42	NaN	NaN	NaN	NaN	NaN	NaN	NaN	NaN	Data for mow group (area between trees was mown) from figure 1 (graph measurements) and table 1.
yellow-poplar	NaN	NaN	4	4	NaN	NaN	NaN	NaN	NaN	NaN	NaN	NaN	NaN	NaN	NaN	NaN	NaN	NaN	NaN	NaN	NaN	NaN	NaN	NaN	NaN	NaN	NaN	NaN	0.11	0.46	1.35	0.36	NaN	NaN	NaN	NaN	NaN	NaN	NaN	NaN	Data for mow group (area between trees was mown) from figure 1 (graph measurements) and table 1.
green ash	NaN	NaN	4	4	NaN	NaN	NaN	NaN	NaN	NaN	NaN	NaN	NaN	NaN	NaN	NaN	NaN	NaN	NaN	NaN	NaN	NaN	NaN	NaN	NaN	NaN	NaN	NaN	0.11	0.76	0.76	0.22	NaN	NaN	NaN	NaN	NaN	NaN	NaN	NaN	Data for disk group (area between trees was disked) from figure 1 (graph measurements) and table 1.
cherrybark oak	NaN	NaN	4	4	NaN	NaN	NaN	NaN	NaN	NaN	NaN	NaN	NaN	NaN	NaN	NaN	NaN	NaN	NaN	NaN	NaN	NaN	NaN	NaN	NaN	NaN	NaN	NaN	0.1	0.58	0.7	0.11	NaN	NaN	NaN	NaN	NaN	NaN	NaN	NaN	Data for disk group (area between trees was disked) from figure 1 (graph measurements) and table 1.
water oak	NaN	NaN	4	4	NaN	NaN	NaN	NaN	NaN	NaN	NaN	NaN	NaN	NaN	NaN	NaN	NaN	NaN	NaN	NaN	NaN	NaN	NaN	NaN	NaN	NaN	NaN	NaN	0.1	0.62	0.65	0.14	NaN	NaN	NaN	NaN	NaN	NaN	NaN	NaN	Data for disk group (area between trees was disked) from figure 1 (graph measurements) and table 1.
sycamore	NaN	NaN	4	4	NaN	NaN	NaN	NaN	NaN	NaN	NaN	NaN	NaN	NaN	NaN	NaN	NaN	NaN	NaN	NaN	NaN	NaN	NaN	NaN	NaN	NaN	NaN	NaN	0.11	0.64	0.75	0.22	NaN	NaN	NaN	NaN	NaN	NaN	NaN	NaN	Data for disk group (area between trees was disked) from figure 1 (graph measurements) and table 1.
sweetgum	NaN	NaN	4	4	NaN	NaN	NaN	NaN	NaN	NaN	NaN	NaN	NaN	NaN	NaN	NaN	NaN	NaN	NaN	NaN	NaN	NaN	NaN	NaN	NaN	NaN	NaN	NaN	0.11	0.53	0.9	0.28	NaN	NaN	NaN	NaN	NaN	NaN	NaN	NaN	Data for disk group (area between trees was disked) from figure 1 (graph measurements) and table 1.
sweet pecan	NaN	NaN	4	4	NaN	NaN	NaN	NaN	NaN	NaN	NaN	NaN	NaN	NaN	NaN	NaN	NaN	NaN	NaN	NaN	NaN	NaN	NaN	NaN	NaN	NaN	NaN	NaN	0.12	0.51	1.47	0.27	NaN	NaN	NaN	NaN	NaN	NaN	NaN	NaN	Data for disk group (area between trees was disked) from figure 1 (graph measurements) and table 1.
eastern cottonwood	NaN	NaN	4	4	NaN	NaN	NaN	NaN	NaN	NaN	NaN	NaN	NaN	NaN	NaN	NaN	NaN	NaN	NaN	NaN	NaN	NaN	NaN	NaN	NaN	NaN	NaN	NaN	0.13	1.13	1.06	0.44	NaN	NaN	NaN	NaN	NaN	NaN	NaN	NaN	Data for disk group (area between trees was disked) from figure 1 (graph measurements) and table 1.
yellow-poplar	NaN	NaN	4	4	NaN	NaN	NaN	NaN	NaN	NaN	NaN	NaN	NaN	NaN	NaN	NaN	NaN	NaN	NaN	NaN	NaN	NaN	NaN	NaN	NaN	NaN	NaN	NaN	0.09	0.4	1.45	0.38	NaN	NaN	NaN	NaN	NaN	NaN	NaN	NaN	Data for disk group (area between trees was disked) from figure 1 (graph measurements) and table 1.
red pine	1963	1963	37	37	NaN	NaN	NaN	NaN	NaN	NaN	NaN	NaN	NaN	NaN	NaN	NaN	NaN	NaN	NaN	NaN	NaN	NaN	NaN	NaN	NaN	NaN	NaN	NaN	0.14	0.41	0.18	0.09	NaN	NaN	NaN	NaN	NaN	NaN	NaN	NaN	Data from tables 1 and 2. Stand data from 1956 is provided in table 1.
red pine	1963	1963	39	39	NaN	NaN	NaN	NaN	NaN	NaN	NaN	NaN	NaN	NaN	NaN	NaN	NaN	NaN	NaN	NaN	NaN	NaN	NaN	NaN	NaN	NaN	NaN	NaN	0.13	0.51	0.31	0.11	NaN	NaN	NaN	NaN	NaN	NaN	NaN	NaN	Data from tables 1 and 2. Stand data from 1956 is provided in table 1.
red pine	1963	1963	38	38	NaN	NaN	NaN	NaN	NaN	NaN	NaN	NaN	NaN	NaN	NaN	NaN	NaN	NaN	NaN	NaN	NaN	NaN	NaN	NaN	NaN	NaN	NaN	NaN	0.15	0.4	0.21	0.09	NaN	NaN	NaN	NaN	NaN	NaN	NaN	NaN	Data from tables 1 and 2. Stand data from 1956 is provided in table 1.
red pine	1963	1963	31	31	NaN	NaN	NaN	NaN	NaN	NaN	NaN	NaN	NaN	NaN	NaN	NaN	NaN	NaN	NaN	NaN	NaN	NaN	NaN	NaN	NaN	NaN	NaN	NaN	0.15	0.54	0.32	0.1	NaN	NaN	NaN	NaN	NaN	NaN	NaN	NaN	Data from tables 1 and 2. Stand data from 1956 is provided in table 1.
red pine	1963	1963	40	40	NaN	NaN	NaN	NaN	NaN	NaN	NaN	NaN	NaN	NaN	NaN	NaN	NaN	NaN	NaN	NaN	NaN	NaN	NaN	NaN	NaN	NaN	NaN	NaN	0.13	0.44	0.32	0.12	NaN	NaN	NaN	NaN	NaN	NaN	NaN	NaN	Data from tables 1 and 2. Stand data from 1956 is provided in table 1.
red pine	1963	1963	38	38	NaN	NaN	NaN	NaN	NaN	NaN	NaN	NaN	NaN	NaN	NaN	NaN	NaN	NaN	NaN	NaN	NaN	NaN	NaN	NaN	NaN	NaN	NaN	NaN	0.16	0.42	0.28	0.11	NaN	NaN	NaN	NaN	NaN	NaN	NaN	NaN	Data from tables 1 and 2. Stand data from 1956 is provided in table 1.
red pine	1963	1963	35	35	NaN	NaN	NaN	NaN	NaN	NaN	NaN	NaN	NaN	NaN	NaN	NaN	NaN	NaN	NaN	NaN	NaN	NaN	NaN	NaN	NaN	NaN	NaN	NaN	0.15	0.44	0.28	0.08	NaN	NaN	NaN	NaN	NaN	NaN	NaN	NaN	Data from tables 1 and 2. Stand data from 1956 is provided in table 1.
red pine	1963	1963	35	35	NaN	NaN	NaN	NaN	NaN	NaN	NaN	NaN	NaN	NaN	NaN	NaN	NaN	NaN	NaN	NaN	NaN	NaN	NaN	NaN	NaN	NaN	NaN	NaN	0.13	0.43	0.19	0.08	NaN	NaN	NaN	NaN	NaN	NaN	NaN	NaN	Data from tables 1 and 2. Stand data from 1956 is provided in table 1.
red pine	1963	1963	42	42	NaN	NaN	NaN	NaN	NaN	NaN	NaN	NaN	NaN	NaN	NaN	NaN	NaN	NaN	NaN	NaN	NaN	NaN	NaN	NaN	NaN	NaN	NaN	NaN	0.14	0.4	0.17	0.05	NaN	NaN	NaN	NaN	NaN	NaN	NaN	NaN	Data from tables 1 and 2. Stand data from 1956 is provided in table 1.
red pine	1963	1963	42	42	NaN	NaN	NaN	NaN	NaN	NaN	NaN	NaN	NaN	NaN	NaN	NaN	NaN	NaN	NaN	NaN	NaN	NaN	NaN	NaN	NaN	NaN	NaN	NaN	0.14	0.39	0.22	0.05	NaN	NaN	NaN	NaN	NaN	NaN	NaN	NaN	Data from tables 1 and 2. Stand data from 1956 is provided in table 1.
eastern cottonwood	NaN	NaN	4	4	NaN	NaN	NaN	NaN	NaN	NaN	NaN	NaN	NaN	NaN	NaN	NaN	NaN	NaN	NaN	NaN	NaN	NaN	NaN	NaN	NaN	NaN	NaN	NaN	0.18	0.96	2.16	0.42	NaN	NaN	NaN	NaN	NaN	NaN	NaN	NaN	Data for mow (area between trees was mowed) values from figures 1 and 2 and table 1. DBH and height measurements were calculated from graph measurements.
green ash	NaN	NaN	4	4	NaN	NaN	NaN	NaN	NaN	NaN	NaN	NaN	NaN	NaN	NaN	NaN	NaN	NaN	NaN	NaN	NaN	NaN	NaN	NaN	NaN	NaN	NaN	NaN	0.29	0.75	1.27	0.19	NaN	NaN	NaN	NaN	NaN	NaN	NaN	NaN	Data for mow (area between trees was mowed) values from figures 1 and 2 and table 1. DBH and height measurements were calculated from graph measurements.
sweetgum	NaN	NaN	4	4	NaN	NaN	NaN	NaN	NaN	NaN	NaN	NaN	NaN	NaN	NaN	NaN	NaN	NaN	NaN	NaN	NaN	NaN	NaN	NaN	NaN	NaN	NaN	NaN	0.28	0.59	0.9	0.29	NaN	NaN	NaN	NaN	NaN	NaN	NaN	NaN	Data for mow (area between trees was mowed) values from figures 1 and 2 and table 1. DBH and height measurements were calculated from graph measurements.
sweet pecan	NaN	NaN	4	4	NaN	NaN	NaN	NaN	NaN	NaN	NaN	NaN	NaN	NaN	NaN	NaN	NaN	NaN	NaN	NaN	NaN	NaN	NaN	NaN	NaN	NaN	NaN	NaN	0.16	0.61	1.54	0.33	NaN	NaN	NaN	NaN	NaN	NaN	NaN	NaN	Data for mow (area between trees was mowed) values from figures 1 and 2 and table 1. DBH and height measurements were calculated from graph measurements.
sycamore	NaN	NaN	4	4	NaN	NaN	NaN	NaN	NaN	NaN	NaN	NaN	NaN	NaN	NaN	NaN	NaN	NaN	NaN	NaN	NaN	NaN	NaN	NaN	NaN	NaN	NaN	NaN	0.16	0.55	1.45	0.24	NaN	NaN	NaN	NaN	NaN	NaN	NaN	NaN	Data for mow (area between trees was mowed) values from figures 1 and 2 and table 1. DBH and height measurements were calculated from graph measurements.
eastern cottonwood	NaN	NaN	4	4	NaN	NaN	NaN	NaN	NaN	NaN	NaN	NaN	NaN	NaN	NaN	NaN	NaN	NaN	NaN	NaN	NaN	NaN	NaN	NaN	NaN	NaN	NaN	NaN	0.17	1.12	2.19	0.38	NaN	NaN	NaN	NaN	NaN	NaN	NaN	NaN	Data for disk (area between trees was disked) values from figures 1 and 2 and table 1. DBH and height measurements were calculated from graph measurements.
green ash	NaN	NaN	4	4	NaN	NaN	NaN	NaN	NaN	NaN	NaN	NaN	NaN	NaN	NaN	NaN	NaN	NaN	NaN	NaN	NaN	NaN	NaN	NaN	NaN	NaN	NaN	NaN	0.2	0.69	1.53	0.23	NaN	NaN	NaN	NaN	NaN	NaN	NaN	NaN	Data for disk (area between trees was disked) values from figures 1 and 2 and table 1. DBH and height measurements were calculated from graph measurements.
sweetgum	NaN	NaN	4	4	NaN	NaN	NaN	NaN	NaN	NaN	NaN	NaN	NaN	NaN	NaN	NaN	NaN	NaN	NaN	NaN	NaN	NaN	NaN	NaN	NaN	NaN	NaN	NaN	0.17	0.61	0.83	0.24	NaN	NaN	NaN	NaN	NaN	NaN	NaN	NaN	Data for disk (area between trees was disked) values from figures 1 and 2 and table 1. DBH and height measurements were calculated from graph measurements.
sweet pecan	NaN	NaN	4	4	NaN	NaN	NaN	NaN	NaN	NaN	NaN	NaN	NaN	NaN	NaN	NaN	NaN	NaN	NaN	NaN	NaN	NaN	NaN	NaN	NaN	NaN	NaN	NaN	0.15	0.58	1.61	0.32	NaN	NaN	NaN	NaN	NaN	NaN	NaN	NaN	Data for disk (area between trees was disked) values from figures 1 and 2 and table 1. DBH and height measurements were calculated from graph measurements.
sycamore	NaN	NaN	4	4	NaN	NaN	NaN	NaN	NaN	NaN	NaN	NaN	NaN	NaN	NaN	NaN	NaN	NaN	NaN	NaN	NaN	NaN	NaN	NaN	NaN	NaN	NaN	NaN	0.14	0.6	1.56	0.24	NaN	NaN	NaN	NaN	NaN	NaN	NaN	NaN	Data for disk (area between trees was disked) values from figures 1 and 2 and table 1. DBH and height measurements were calculated from graph measurements.
yellow birch	1979	1979	NaN	NaN	NaN	NaN	NaN	NaN	NaN	NaN	NaN	NaN	NaN	NaN	NaN	NaN	NaN	NaN	NaN	NaN	NaN	NaN	NaN	NaN	NaN	NaN	NaN	NaN	0.216	0.91	0.59	0.274	NaN	NaN	NaN	NaN	NaN	NaN	NaN	NaN	Important note: leaf samples were from twig tips.
mountain maple	1979	1979	NaN	NaN	NaN	NaN	NaN	NaN	NaN	NaN	NaN	NaN	NaN	NaN	NaN	NaN	NaN	NaN	NaN	NaN	NaN	NaN	NaN	NaN	NaN	NaN	NaN	NaN	0.239	1.48	0.81	0.203	NaN	NaN	NaN	NaN	NaN	NaN	NaN	NaN	Important note: leaf samples were from twig tips.
red maple	1979	1979	NaN	NaN	NaN	NaN	NaN	NaN	NaN	NaN	NaN	NaN	NaN	NaN	NaN	NaN	NaN	NaN	NaN	NaN	NaN	NaN	NaN	NaN	NaN	NaN	NaN	NaN	0.16	0.69	0.44	0.175	NaN	NaN	NaN	NaN	NaN	NaN	NaN	NaN	Important note: leaf samples were from twig tips.
white ash	1979	1979	NaN	NaN	NaN	NaN	NaN	NaN	NaN	NaN	NaN	NaN	NaN	NaN	NaN	NaN	NaN	NaN	NaN	NaN	NaN	NaN	NaN	NaN	NaN	NaN	NaN	NaN	0.172	1.42	0.87	0.271	NaN	NaN	NaN	NaN	NaN	NaN	NaN	NaN	Important note: leaf samples were from twig tips.
mountain ash	1979	1979	NaN	NaN	NaN	NaN	NaN	NaN	NaN	NaN	NaN	NaN	NaN	NaN	NaN	NaN	NaN	NaN	NaN	NaN	NaN	NaN	NaN	NaN	NaN	NaN	NaN	NaN	0.31	1.1	0.86	0.334	NaN	NaN	NaN	NaN	NaN	NaN	NaN	NaN	Important note: leaf samples were from twig tips.
paper birch	1979	1979	NaN	NaN	NaN	NaN	NaN	NaN	NaN	NaN	NaN	NaN	NaN	NaN	NaN	NaN	NaN	NaN	NaN	NaN	NaN	NaN	NaN	NaN	NaN	NaN	NaN	NaN	0.237	0.95	0.39	0.175	NaN	NaN	NaN	NaN	NaN	NaN	NaN	NaN	Important note: leaf samples were from twig tips.
striped maple	1979	1979	NaN	NaN	NaN	NaN	NaN	NaN	NaN	NaN	NaN	NaN	NaN	NaN	NaN	NaN	NaN	NaN	NaN	NaN	NaN	NaN	NaN	NaN	NaN	NaN	NaN	NaN	0.205	1.38	0.78	0.223	NaN	NaN	NaN	NaN	NaN	NaN	NaN	NaN	Important note: leaf samples were from twig tips.
sugar maple	1979	1979	NaN	NaN	NaN	NaN	NaN	NaN	NaN	NaN	NaN	NaN	NaN	NaN	NaN	NaN	NaN	NaN	NaN	NaN	NaN	NaN	NaN	NaN	NaN	NaN	NaN	NaN	0.149	0.82	0.62	0.178	NaN	NaN	NaN	NaN	NaN	NaN	NaN	NaN	Important note: leaf samples were from twig tips.
American beech	1979	1979	NaN	NaN	NaN	NaN	NaN	NaN	NaN	NaN	NaN	NaN	NaN	NaN	NaN	NaN	NaN	NaN	NaN	NaN	NaN	NaN	NaN	NaN	NaN	NaN	NaN	NaN	0.197	0.8	0.32	0.174	NaN	NaN	NaN	NaN	NaN	NaN	NaN	NaN	Important note: leaf samples were from twig tips.
pin cherry	1979	1979	NaN	NaN	NaN	NaN	NaN	NaN	NaN	NaN	NaN	NaN	NaN	NaN	NaN	NaN	NaN	NaN	NaN	NaN	NaN	NaN	NaN	NaN	NaN	NaN	NaN	NaN	0.209	1.23	0.63	0.373	NaN	NaN	NaN	NaN	NaN	NaN	NaN	NaN	Important note: leaf samples were from twig tips.
withe-rod	1979	1979	NaN	NaN	NaN	NaN	NaN	NaN	NaN	NaN	NaN	NaN	NaN	NaN	NaN	NaN	NaN	NaN	NaN	NaN	NaN	NaN	NaN	NaN	NaN	NaN	NaN	NaN	0.181	1.07	0.96	0.302	NaN	NaN	NaN	NaN	NaN	NaN	NaN	NaN	Important note: leaf samples were from twig tips.
quaking aspen	1979	1979	NaN	NaN	NaN	NaN	NaN	NaN	NaN	NaN	NaN	NaN	NaN	NaN	NaN	NaN	NaN	NaN	NaN	NaN	NaN	NaN	NaN	NaN	NaN	NaN	NaN	NaN	0.131	0.81	0.76	0.213	NaN	NaN	NaN	NaN	NaN	NaN	NaN	NaN	Important note: leaf samples were from twig tips.
beaked hazelnut	1979	1979	NaN	NaN	NaN	NaN	NaN	NaN	NaN	NaN	NaN	NaN	NaN	NaN	NaN	NaN	NaN	NaN	NaN	NaN	NaN	NaN	NaN	NaN	NaN	NaN	NaN	NaN	0.193	0.72	0.61	0.293	NaN	NaN	NaN	NaN	NaN	NaN	NaN	NaN	Important note: leaf samples were from twig tips.
laurel oak	1980	1981	NaN	NaN	NaN	NaN	NaN	NaN	NaN	NaN	NaN	NaN	NaN	NaN	NaN	NaN	NaN	NaN	NaN	NaN	NaN	NaN	NaN	NaN	NaN	NaN	NaN	NaN	0.12	0.62	0.77	0.24	NaN	NaN	NaN	NaN	NaN	NaN	NaN	% dry weight	Data from tables 2 and 3.
bald cypress	1980	1981	NaN	NaN	NaN	NaN	NaN	NaN	NaN	NaN	NaN	NaN	NaN	NaN	NaN	NaN	NaN	NaN	NaN	NaN	NaN	NaN	NaN	NaN	NaN	NaN	NaN	NaN	0.17	0.44	1.37	0.27	NaN	NaN	NaN	NaN	NaN	NaN	NaN	% dry weight	Data from tables 2 and 3.
sweetgum	1978	1982	NaN	NaN	NaN	NaN	NaN	NaN	NaN	NaN	NaN	NaN	NaN	NaN	NaN	NaN	NaN	NaN	NaN	NaN	NaN	NaN	NaN	NaN	NaN	NaN	NaN	NaN	0.31	0.75	0.9	0.38	NaN	NaN	NaN	NaN	NaN	NaN	NaN	NaN	Data from table 4.
sweetgum	1978	1982	NaN	NaN	NaN	NaN	NaN	NaN	NaN	NaN	NaN	NaN	NaN	NaN	NaN	NaN	NaN	NaN	NaN	NaN	NaN	NaN	NaN	NaN	NaN	NaN	NaN	NaN	0.22	0.54	0.89	0.39	NaN	NaN	NaN	NaN	NaN	NaN	NaN	NaN	Data from table 4.
water oak	1978	1982	NaN	NaN	NaN	NaN	NaN	NaN	NaN	NaN	NaN	NaN	NaN	NaN	NaN	NaN	NaN	NaN	NaN	NaN	NaN	NaN	NaN	NaN	NaN	NaN	NaN	NaN	0.11	0.53	0.88	0.2	NaN	NaN	NaN	NaN	NaN	NaN	NaN	NaN	Data from table 4.
hickory	1978	1982	NaN	NaN	NaN	NaN	NaN	NaN	NaN	NaN	NaN	NaN	NaN	NaN	NaN	NaN	NaN	NaN	NaN	NaN	NaN	NaN	NaN	NaN	NaN	NaN	NaN	NaN	0.14	0.86	2.13	0.3	NaN	NaN	NaN	NaN	NaN	NaN	NaN	NaN	Data from table 4.
green ash	1978	1982	NaN	NaN	NaN	NaN	NaN	NaN	NaN	NaN	NaN	NaN	NaN	NaN	NaN	NaN	NaN	NaN	NaN	NaN	NaN	NaN	NaN	NaN	NaN	NaN	NaN	NaN	0.25	0.98	0.9	0.26	NaN	NaN	NaN	NaN	NaN	NaN	NaN	NaN	Data from table 4.
red maple	1978	1982	NaN	NaN	NaN	NaN	NaN	NaN	NaN	NaN	NaN	NaN	NaN	NaN	NaN	NaN	NaN	NaN	NaN	NaN	NaN	NaN	NaN	NaN	NaN	NaN	NaN	NaN	0.17	0.61	0.69	0.25	NaN	NaN	NaN	NaN	NaN	NaN	NaN	NaN	Data from table 4.
sweetgum	1978	1982	NaN	NaN	NaN	NaN	NaN	NaN	NaN	NaN	NaN	NaN	NaN	NaN	NaN	NaN	NaN	NaN	NaN	NaN	NaN	NaN	NaN	NaN	NaN	NaN	NaN	NaN	0.12	0.53	0.99	0.26	NaN	NaN	NaN	NaN	NaN	NaN	NaN	NaN	Data from table 4.
water oak	1978	1982	NaN	NaN	NaN	NaN	NaN	NaN	NaN	NaN	NaN	NaN	NaN	NaN	NaN	NaN	NaN	NaN	NaN	NaN	NaN	NaN	NaN	NaN	NaN	NaN	NaN	NaN	0.1	0.62	0.96	0.28	NaN	NaN	NaN	NaN	NaN	NaN	NaN	NaN	Data from table 4.
hickory	1978	1982	NaN	NaN	NaN	NaN	NaN	NaN	NaN	NaN	NaN	NaN	NaN	NaN	NaN	NaN	NaN	NaN	NaN	NaN	NaN	NaN	NaN	NaN	NaN	NaN	NaN	NaN	0.17	0.88	1.86	0.4	NaN	NaN	NaN	NaN	NaN	NaN	NaN	NaN	Data from table 4.
sweetgum	1978	1982	NaN	NaN	NaN	NaN	NaN	NaN	NaN	NaN	NaN	NaN	NaN	NaN	NaN	NaN	NaN	NaN	NaN	NaN	NaN	NaN	NaN	NaN	NaN	NaN	NaN	NaN	0.17	0.34	1.55	0.35	NaN	NaN	NaN	NaN	NaN	NaN	NaN	NaN	Data from table 4.
water oak	1978	1982	NaN	NaN	NaN	NaN	NaN	NaN	NaN	NaN	NaN	NaN	NaN	NaN	NaN	NaN	NaN	NaN	NaN	NaN	NaN	NaN	NaN	NaN	NaN	NaN	NaN	NaN	0.12	0.4	1	0.14	NaN	NaN	NaN	NaN	NaN	NaN	NaN	NaN	Data from table 4.
sweetgum	1978	1982	NaN	NaN	NaN	NaN	NaN	NaN	NaN	NaN	NaN	NaN	NaN	NaN	NaN	NaN	NaN	NaN	NaN	NaN	NaN	NaN	NaN	NaN	NaN	NaN	NaN	NaN	0.16	0.32	1.31	0.53	NaN	NaN	NaN	NaN	NaN	NaN	NaN	NaN	Data from table 4.
water oak	1978	1982	NaN	NaN	NaN	NaN	NaN	NaN	NaN	NaN	NaN	NaN	NaN	NaN	NaN	NaN	NaN	NaN	NaN	NaN	NaN	NaN	NaN	NaN	NaN	NaN	NaN	NaN	0.08	0.35	0.64	0.17	NaN	NaN	NaN	NaN	NaN	NaN	NaN	NaN	Data from table 4.
green ash	1978	1982	NaN	NaN	NaN	NaN	NaN	NaN	NaN	NaN	NaN	NaN	NaN	NaN	NaN	NaN	NaN	NaN	NaN	NaN	NaN	NaN	NaN	NaN	NaN	NaN	NaN	NaN	0.3	0.68	0.9	0.21	NaN	NaN	NaN	NaN	NaN	NaN	NaN	NaN	Data from table 4.
sweetgum	1978	1982	NaN	NaN	NaN	NaN	NaN	NaN	NaN	NaN	NaN	NaN	NaN	NaN	NaN	NaN	NaN	NaN	NaN	NaN	NaN	NaN	NaN	NaN	NaN	NaN	NaN	NaN	0.4	0.21	0.43	0.19	NaN	NaN	NaN	NaN	NaN	NaN	NaN	NaN	Data from table 4.
water oak	1978	1982	NaN	NaN	NaN	NaN	NaN	NaN	NaN	NaN	NaN	NaN	NaN	NaN	NaN	NaN	NaN	NaN	NaN	NaN	NaN	NaN	NaN	NaN	NaN	NaN	NaN	NaN	0.08	0.35	0.64	0.17	NaN	NaN	NaN	NaN	NaN	NaN	NaN	NaN	Data from table 4.
red maple	1978	1982	NaN	NaN	NaN	NaN	NaN	NaN	NaN	NaN	NaN	NaN	NaN	NaN	NaN	NaN	NaN	NaN	NaN	NaN	NaN	NaN	NaN	NaN	NaN	NaN	NaN	NaN	0.08	0.31	0.8	0.39	NaN	NaN	NaN	NaN	NaN	NaN	NaN	NaN	Data from table 4.
sweetgum	1978	1982	NaN	NaN	NaN	NaN	NaN	NaN	NaN	NaN	NaN	NaN	NaN	NaN	NaN	NaN	NaN	NaN	NaN	NaN	NaN	NaN	NaN	NaN	NaN	NaN	NaN	NaN	0.07	0.4	0.59	0.29	NaN	NaN	NaN	NaN	NaN	NaN	NaN	NaN	Data from table 4.
green ash	1978	1982	NaN	NaN	NaN	NaN	NaN	NaN	NaN	NaN	NaN	NaN	NaN	NaN	NaN	NaN	NaN	NaN	NaN	NaN	NaN	NaN	NaN	NaN	NaN	NaN	NaN	NaN	0.09	0.32	0.73	0.21	NaN	NaN	NaN	NaN	NaN	NaN	NaN	NaN	Data from table 4.
red maple	1978	1982	NaN	NaN	NaN	NaN	NaN	NaN	NaN	NaN	NaN	NaN	NaN	NaN	NaN	NaN	NaN	NaN	NaN	NaN	NaN	NaN	NaN	NaN	NaN	NaN	NaN	NaN	0.12	0.57	0.52	0.2	NaN	NaN	NaN	NaN	NaN	NaN	NaN	NaN	Data from table 4.
bald cypress	1978	1982	NaN	NaN	NaN	NaN	NaN	NaN	NaN	NaN	NaN	NaN	NaN	NaN	NaN	NaN	NaN	NaN	NaN	NaN	NaN	NaN	NaN	NaN	NaN	NaN	NaN	NaN	0.17	0.92	0.59	0.25	NaN	NaN	NaN	NaN	NaN	NaN	NaN	NaN	Data from table 4.
blackgum	1978	1982	NaN	NaN	NaN	NaN	NaN	NaN	NaN	NaN	NaN	NaN	NaN	NaN	NaN	NaN	NaN	NaN	NaN	NaN	NaN	NaN	NaN	NaN	NaN	NaN	NaN	NaN	0.14	0.43	0.38	0.38	NaN	NaN	NaN	NaN	NaN	NaN	NaN	NaN	Data from table 4.
red maple	1978	1982	NaN	NaN	NaN	NaN	NaN	NaN	NaN	NaN	NaN	NaN	NaN	NaN	NaN	NaN	NaN	NaN	NaN	NaN	NaN	NaN	NaN	NaN	NaN	NaN	NaN	NaN	0.1	0.28	0.96	0.54	NaN	NaN	NaN	NaN	NaN	NaN	NaN	NaN	Data from table 4.
sweetgum	1978	1982	NaN	NaN	NaN	NaN	NaN	NaN	NaN	NaN	NaN	NaN	NaN	NaN	NaN	NaN	NaN	NaN	NaN	NaN	NaN	NaN	NaN	NaN	NaN	NaN	NaN	NaN	0.09	0.33	0.57	0.54	NaN	NaN	NaN	NaN	NaN	NaN	NaN	NaN	Data from table 4.
green ash	1978	1982	NaN	NaN	NaN	NaN	NaN	NaN	NaN	NaN	NaN	NaN	NaN	NaN	NaN	NaN	NaN	NaN	NaN	NaN	NaN	NaN	NaN	NaN	NaN	NaN	NaN	NaN	0.13	0.41	0.64	0.39	NaN	NaN	NaN	NaN	NaN	NaN	NaN	NaN	Data from table 4.
bald cypress	1978	1982	NaN	NaN	NaN	NaN	NaN	NaN	NaN	NaN	NaN	NaN	NaN	NaN	NaN	NaN	NaN	NaN	NaN	NaN	NaN	NaN	NaN	NaN	NaN	NaN	NaN	NaN	0.12	0.57	0.82	0.1	NaN	NaN	NaN	NaN	NaN	NaN	NaN	NaN	Data from table 4.
red pine	1959	1961	29	31	0.018	0.02	0.682	0.018	NaN	NaN	NaN	NaN	0.048	0.073	1.156	0.037	0.009	0.022	0.11	0.014	0.043	0.089	0.566	0.035	NaN	NaN	NaN	NaN	0.131	0.254	0.587	0.08	NaN	NaN	NaN	NaN	NaN	NaN	NaN	converted to percent	Data from tables 7 and 9 (plot K. control) used to calculate % nutrients; stand data from table 2. Values averages of 3 sample years.
red pine	1959	1959	32	32	0.014	0.042	0.486	0.032	NaN	NaN	NaN	NaN	0.035	0.105	1.015	0.061	0.009	0.038	0.126	0.02	0.034	0.112	0.432	0.05	NaN	NaN	NaN	NaN	0.139	0.486	0.705	0.134	NaN	NaN	NaN	NaN	NaN	NaN	NaN	converted to percent	Data from tables 7 and 9 (plot RP. thinned?) used to calculate % nutrients.
red pine	1960	1960	30	30	0.015	0.018	0.668	0.018	NaN	NaN	NaN	NaN	0.043	0.076	1.034	0.039	0.007	0.025	0.112	0.013	0.034	0.09	0.616	0.036	NaN	NaN	NaN	NaN	0.119	0.29	0.605	0.086	NaN	NaN	NaN	NaN	NaN	NaN	NaN	converted to percent	Data from tables 7 and 9 (plot N. thinned) used to calculate % nutrients.
red pine	1960	1960	30	30	0.016	0.02	0.496	0.018	NaN	NaN	NaN	NaN	0.044	0.083	0.813	0.041	0.007	0.025	0.108	0.011	0.035	0.092	0.507	0.034	NaN	NaN	NaN	NaN	0.122	0.316	0.558	0.085	NaN	NaN	NaN	NaN	NaN	NaN	NaN	converted to percent	Data from tables 7 and 9 (Plots O. PN. and PS. supplemented with slash) used to calculate % nutrients. Values averages of three plots.
red pine	1961	1961	32	32	0.016	0.019	0.632	0.015	NaN	NaN	NaN	NaN	0.048	0.07	1.029	0.036	0.008	0.019	0.092	0.015	0.045	0.083	0.568	0.036	NaN	NaN	NaN	NaN	0.128	0.222	0.553	0.084	NaN	NaN	NaN	NaN	NaN	NaN	NaN	converted to percent	Data from tables 7 and 9 (Plots 19. 20. 29. 30IV) used to calculate % nutrients. Values averages of 4 spacings - 3x3. 4x4. 6x6. 8x8.
balsam fir	1974	1979	20	20	NaN	NaN	NaN	NaN	NaN	NaN	NaN	NaN	0.08	0.62	0.69	0.09	0.02	0.13	0.08	0.02	NaN	NaN	NaN	NaN	NaN	NaN	NaN	NaN	NaN	NaN	NaN	NaN	NaN	NaN	NaN	NaN	NaN	NaN	NaN	NaN	Branch and needle data were excluded. as they were divided by age and could not be accurately averaged.
balsam fir	1979	1980	NaN	NaN	0.0348	0.0553	0.291	0.0218	0.0114	0.138	0.184	0.0216	NaN	NaN	NaN	NaN	NaN	NaN	NaN	NaN	NaN	NaN	NaN	NaN	NaN	NaN	NaN	NaN	NaN	NaN	NaN	NaN	NaN	NaN	NaN	NaN	NaN	NaN	NaN	NaN	Branch nutrient values were separated by branch size and could not be averaged. Needle data was combined with branch data.
red spruce	1979	1980	NaN	NaN	0.017	0.0262	0.321	0.0132	0.00847	0.0426	0.156	0.00918	NaN	NaN	NaN	NaN	NaN	NaN	NaN	NaN	NaN	NaN	NaN	NaN	NaN	NaN	NaN	NaN	NaN	NaN	NaN	NaN	NaN	NaN	NaN	NaN	NaN	NaN	NaN	NaN	Branch nutrient values were separated by branch size and could not be averaged. Needle data was combined with branch data.
white oak	NaN	NaN	NaN	NaN	NaN	NaN	NaN	NaN	NaN	NaN	NaN	NaN	NaN	NaN	NaN	NaN	NaN	NaN	NaN	NaN	NaN	NaN	NaN	NaN	NaN	NaN	NaN	NaN	0.053	0.64	0.347	0.083	NaN	NaN	NaN	NaN	NaN	NaN	NaN	converted to %	Data was measured from line graphs and averaged across 6 sampling dates.
scarlet oak	NaN	NaN	NaN	NaN	NaN	NaN	NaN	NaN	NaN	NaN	NaN	NaN	NaN	NaN	NaN	NaN	NaN	NaN	NaN	NaN	NaN	NaN	NaN	NaN	NaN	NaN	NaN	NaN	0.043	0.452	0.27	0.086	NaN	NaN	NaN	NaN	NaN	NaN	NaN	converted to %	Data was measured from line graphs and averaged across 6 sampling dates.
red pine	1962	1962	32	32	0.01	0.032	0.259	0.018	NaN	NaN	NaN	NaN	0.039	0.078	0.585	0.027	0.008	0.019	0.086	0.011	0.032	0.079	0.333	0.022	NaN	NaN	NaN	NaN	0.114	0.297	0.42	0.067	NaN	NaN	NaN	NaN	NaN	NaN	NaN	converted to %	Data from tables 1. 4. and 6.
red pine	1962	1962	32	32	0.011	0.013	0.399	0.012	NaN	NaN	NaN	NaN	0.041	0.056	0.813	0.03	0.008	0.022	0.083	0.006	0.033	0.069	0.405	0.026	NaN	NaN	NaN	NaN	0.121	0.233	0.393	0.055	NaN	NaN	NaN	NaN	NaN	NaN	NaN	converted to %	Data from tables 1. 4. and 6.
white ash	1970	1970	35	40	NaN	NaN	NaN	NaN	NaN	NaN	NaN	NaN	NaN	NaN	NaN	NaN	NaN	NaN	NaN	NaN	NaN	NaN	NaN	NaN	NaN	NaN	NaN	NaN	0.115	0.86	1.75	0.39	NaN	NaN	NaN	NaN	NaN	NaN	NaN	NaN	Data from table 3.
black cherry	1970	1970	35	40	NaN	NaN	NaN	NaN	NaN	NaN	NaN	NaN	NaN	NaN	NaN	NaN	NaN	NaN	NaN	NaN	NaN	NaN	NaN	NaN	NaN	NaN	NaN	NaN	0.13	0.7	1.87	0.61	NaN	NaN	NaN	NaN	NaN	NaN	NaN	NaN	Data from table 3.
sugar maple	1970	1970	35	40	NaN	NaN	NaN	NaN	NaN	NaN	NaN	NaN	NaN	NaN	NaN	NaN	NaN	NaN	NaN	NaN	NaN	NaN	NaN	NaN	NaN	NaN	NaN	NaN	0.103	0.58	1.45	0.29	NaN	NaN	NaN	NaN	NaN	NaN	NaN	NaN	Data from table 3.
sugar maple	1970	1970	35	40	NaN	NaN	NaN	NaN	NaN	NaN	NaN	NaN	NaN	NaN	NaN	NaN	NaN	NaN	NaN	NaN	NaN	NaN	NaN	NaN	NaN	NaN	NaN	NaN	0.12	0.52	1.72	0.26	NaN	NaN	NaN	NaN	NaN	NaN	NaN	NaN	Data from table 3.
sugar maple	NaN	NaN	NaN	NaN	NaN	NaN	NaN	NaN	NaN	NaN	NaN	NaN	NaN	NaN	NaN	NaN	NaN	0.0831	0.1162	0.0218	NaN	NaN	NaN	NaN	NaN	NaN	NaN	NaN	NaN	NaN	NaN	NaN	NaN	NaN	NaN	NaN	NaN	NaN	NaN	converted to %	Data from table 1.
sugar maple	NaN	NaN	NaN	NaN	NaN	NaN	NaN	NaN	NaN	NaN	NaN	NaN	NaN	NaN	NaN	NaN	NaN	0.0588	0.0944	0.0158	NaN	NaN	NaN	NaN	NaN	NaN	NaN	NaN	NaN	NaN	NaN	NaN	NaN	NaN	NaN	NaN	NaN	NaN	NaN	converted to %	Data from table 1.
pin cherry	NaN	NaN	4	4	NaN	0.04638	0.25974	0.02782	NaN	0.30124	0.46022	0.05734	NaN	NaN	NaN	NaN	NaN	NaN	NaN	NaN	NaN	0.1725	0.4122	0.0383	NaN	0.6274	0.4887	0.0792	NaN	17.082	10.205	0.2584	5	59	NaN	NaN	4	7	10	converted to %	Data from tables 2. 3. and 4. Stem density converted to stems/ha; nutrient % calculated from nutrient mass values.
pin cherry	NaN	NaN	14	14	NaN	0.04502	0.26303	0.02606	NaN	0.08993	0.20997	0.0179	NaN	NaN	NaN	NaN	NaN	NaN	NaN	NaN	NaN	0.1617	0.4161	0.0436	NaN	0.404	0.707	0.101	NaN	11.075	0.7093	0.2974	6	69	NaN	NaN	8	1	3	converted to %	Data from tables 2. 3. and 4. Stem density converted to stems/ha; nutrient % calculated from nutrient mass values.
yellow-poplar	1965	1965	32	32	NaN	NaN	NaN	NaN	NaN	NaN	NaN	NaN	NaN	NaN	NaN	NaN	0.0099	0.15193	0.10054	0.02106	NaN	NaN	NaN	NaN	NaN	NaN	NaN	NaN	NaN	NaN	NaN	NaN	NaN	NaN	NaN	NaN	NaN	NaN	NaN	converted to %	Used mean element concentration data from table 3; converted from micrograms/gram to %.
yellow-poplar	1985	1986	53	53	NaN	NaN	NaN	NaN	NaN	NaN	NaN	NaN	NaN	NaN	NaN	NaN	0.00019	0.05838	0.12737	0.01714	NaN	NaN	NaN	NaN	NaN	NaN	NaN	NaN	NaN	NaN	NaN	NaN	NaN	NaN	NaN	NaN	NaN	NaN	NaN	converted to %	Used mean element concentration data from table 3; converted from micrograms/gram to %.
sugar maple	1995	1996	NaN	NaN	NaN	NaN	NaN	NaN	NaN	NaN	NaN	NaN	NaN	NaN	NaN	NaN	NaN	NaN	NaN	NaN	NaN	NaN	NaN	NaN	NaN	NaN	NaN	NaN	NaN	NaN	0.97	0.125	NaN	NaN	NaN	NaN	NaN	NaN	NaN	converted to %	Used "glaciated" data from table 1. Calculated % nutrient values from mg/Kg.
sugar maple	1995	1996	NaN	NaN	NaN	NaN	NaN	NaN	NaN	NaN	NaN	NaN	NaN	NaN	NaN	NaN	NaN	NaN	NaN	NaN	NaN	NaN	NaN	NaN	NaN	NaN	NaN	NaN	NaN	NaN	0.7	0.099	NaN	NaN	NaN	NaN	NaN	NaN	NaN	converted to %	Used "unglaciated" data from table 1. Calculated % nutrient values from mg/Kg.
red spruce	1989	1989	60	80	NaN	NaN	NaN	NaN	NaN	NaN	NaN	NaN	NaN	NaN	NaN	NaN	NaN	NaN	NaN	NaN	NaN	NaN	NaN	NaN	NaN	NaN	NaN	NaN	0.12	0.46	0.48	0.07	NaN	NaN	NaN	NaN	NaN	NaN	NaN	converted to %	Used "MEAN" data from table 1. Calculated % nutrient values from mg/g.
red spruce	1989	1989	60	80	NaN	NaN	NaN	NaN	NaN	NaN	NaN	NaN	NaN	NaN	NaN	NaN	NaN	NaN	NaN	NaN	NaN	NaN	NaN	NaN	NaN	NaN	NaN	NaN	0.09	0.43	0.33	0.05	NaN	NaN	NaN	NaN	NaN	NaN	NaN	converted to %	Used "MEAN" data from table 1. Calculated % nutrient values from mg/g.
sugar maple	1971	1972	47	47	NaN	NaN	NaN	NaN	NaN	NaN	NaN	NaN	NaN	NaN	NaN	NaN	NaN	NaN	NaN	NaN	NaN	NaN	NaN	NaN	NaN	NaN	NaN	NaN	0.15	0.62	0.9	0.2	NaN	NaN	NaN	NaN	NaN	NaN	NaN	Al. Mn converted to % from ppm	From non-thinned. non-fertilized trees in table 2.
sugar maple	1971	1972	47	47	NaN	NaN	NaN	NaN	NaN	NaN	NaN	NaN	NaN	NaN	NaN	NaN	NaN	NaN	NaN	NaN	NaN	NaN	NaN	NaN	NaN	NaN	NaN	NaN	0.13	0.54	0.88	0.16	NaN	NaN	NaN	NaN	NaN	NaN	NaN	Al. Mn converted to % from ppm	From thinned. non-fertilized trees in table 2.
sugar maple	1994	1994	NaN	NaN	NaN	NaN	NaN	NaN	NaN	NaN	NaN	NaN	NaN	NaN	NaN	NaN	NaN	NaN	NaN	NaN	NaN	NaN	NaN	NaN	NaN	NaN	NaN	NaN	0.1058	0.7136	0.4031	0.0617	NaN	NaN	NaN	NaN	NaN	NaN	NaN	converted to percent	Data from Table 5 "unlimed" means.
flowering dogwood	1998	1998	NaN	NaN	NaN	NaN	NaN	NaN	NaN	NaN	NaN	NaN	NaN	NaN	NaN	NaN	NaN	NaN	NaN	NaN	NaN	NaN	NaN	NaN	NaN	NaN	15.424	NaN	NaN	NaN	NaN	NaN	NaN	NaN	NaN	NaN	NaN	NaN	NaN	converted to percent	Data from Table 1.
flowering dogwood	1998	1998	NaN	NaN	NaN	NaN	NaN	NaN	NaN	NaN	NaN	NaN	NaN	NaN	NaN	NaN	NaN	NaN	NaN	NaN	NaN	NaN	NaN	NaN	NaN	NaN	14.007	NaN	NaN	NaN	31.047	NaN	NaN	NaN	NaN	NaN	NaN	NaN	NaN	converted to percent	Data from Table 1.
flowering dogwood	1998	1998	NaN	NaN	NaN	NaN	NaN	NaN	NaN	NaN	NaN	NaN	NaN	NaN	NaN	NaN	NaN	NaN	NaN	NaN	NaN	NaN	NaN	NaN	NaN	NaN	11.238	NaN	NaN	NaN	2.083	NaN	NaN	NaN	NaN	NaN	NaN	NaN	NaN	converted to percent	Data from Table 1.
flowering dogwood	1998	1998	NaN	NaN	NaN	NaN	NaN	NaN	NaN	NaN	NaN	NaN	NaN	NaN	NaN	NaN	NaN	NaN	NaN	NaN	NaN	NaN	NaN	NaN	NaN	NaN	18.612	NaN	NaN	NaN	3.388	NaN	NaN	NaN	NaN	NaN	NaN	NaN	NaN	converted to percent	Data from Table 1.
flowering dogwood	1998	1998	NaN	NaN	NaN	NaN	NaN	NaN	NaN	NaN	NaN	NaN	NaN	NaN	NaN	NaN	NaN	NaN	NaN	NaN	NaN	NaN	NaN	NaN	NaN	NaN	19.383	NaN	NaN	NaN	NaN	NaN	NaN	NaN	NaN	NaN	NaN	NaN	NaN	converted to percent	Data from Table 1.
flowering dogwood	1999	1999	NaN	NaN	NaN	NaN	NaN	NaN	NaN	NaN	NaN	NaN	NaN	NaN	NaN	NaN	NaN	NaN	NaN	NaN	NaN	NaN	NaN	NaN	NaN	NaN	14.743	NaN	NaN	NaN	29.307	NaN	NaN	NaN	NaN	NaN	NaN	NaN	NaN	converted to percent	Data from Table 1.
flowering dogwood	1999	1999	NaN	NaN	NaN	NaN	NaN	NaN	NaN	NaN	NaN	NaN	NaN	NaN	NaN	NaN	NaN	NaN	NaN	NaN	NaN	NaN	NaN	NaN	NaN	NaN	1.343	NaN	NaN	NaN	27.125	NaN	NaN	NaN	NaN	NaN	NaN	NaN	NaN	converted to percent	Data from Table 1.
red-osier dogwood	1998	1998	NaN	NaN	NaN	NaN	NaN	NaN	NaN	NaN	NaN	NaN	NaN	NaN	NaN	NaN	NaN	NaN	NaN	NaN	NaN	NaN	NaN	NaN	NaN	NaN	10.551	NaN	NaN	NaN	17.137	NaN	NaN	NaN	NaN	NaN	NaN	NaN	NaN	converted to percent	Data from Table 1.
red-osier dogwood	1998	1998	NaN	NaN	NaN	NaN	NaN	NaN	NaN	NaN	NaN	NaN	NaN	NaN	NaN	NaN	NaN	NaN	NaN	NaN	NaN	NaN	NaN	NaN	NaN	NaN	11.253	NaN	NaN	NaN	NaN	NaN	NaN	NaN	NaN	NaN	NaN	NaN	NaN	converted to percent	Data from Table 1.
alternateleaf dogwood	1998	1998	NaN	NaN	NaN	NaN	NaN	NaN	NaN	NaN	NaN	NaN	NaN	NaN	NaN	NaN	NaN	NaN	NaN	NaN	NaN	NaN	NaN	NaN	NaN	NaN	0.6408	NaN	NaN	NaN	0.9332	NaN	NaN	NaN	NaN	NaN	NaN	NaN	NaN	converted to percent	Data from Table 1.
alternateleaf dogwood	1998	1998	NaN	NaN	NaN	NaN	NaN	NaN	NaN	NaN	NaN	NaN	NaN	NaN	NaN	NaN	NaN	NaN	NaN	NaN	NaN	NaN	NaN	NaN	NaN	NaN	11.038	NaN	NaN	NaN	NaN	NaN	NaN	NaN	NaN	NaN	NaN	NaN	NaN	converted to percent	Data from Table 1.
alternateleaf dogwood	1998	1998	NaN	NaN	NaN	NaN	NaN	NaN	NaN	NaN	NaN	NaN	NaN	NaN	NaN	NaN	NaN	NaN	NaN	NaN	NaN	NaN	NaN	NaN	NaN	NaN	0.8928	NaN	NaN	NaN	14.818	NaN	NaN	NaN	NaN	NaN	NaN	NaN	NaN	converted to percent	Data from Table 1.
alternateleaf dogwood	1999	1998	NaN	NaN	NaN	NaN	NaN	NaN	NaN	NaN	NaN	NaN	NaN	NaN	NaN	NaN	NaN	NaN	NaN	NaN	NaN	NaN	NaN	NaN	NaN	NaN	12.253	NaN	NaN	NaN	22.379	NaN	NaN	NaN	NaN	NaN	NaN	NaN	NaN	converted to percent	Data from Table 1.
Japanese dogwood	1998	1998	NaN	NaN	NaN	NaN	NaN	NaN	NaN	NaN	NaN	NaN	NaN	NaN	NaN	NaN	NaN	NaN	NaN	NaN	NaN	NaN	NaN	NaN	NaN	NaN	13.223	NaN	NaN	NaN	20.876	NaN	NaN	NaN	NaN	NaN	NaN	NaN	NaN	converted to percent	Data from Table 1.
Japanese dogwood	1999	1999	NaN	NaN	NaN	NaN	NaN	NaN	NaN	NaN	NaN	NaN	NaN	NaN	NaN	NaN	NaN	NaN	NaN	NaN	NaN	NaN	NaN	NaN	NaN	NaN	15.582	NaN	NaN	NaN	24.289	NaN	NaN	NaN	NaN	NaN	NaN	NaN	NaN	converted to percent	Data from Table 1.
roundleaf dogwood	1998	1998	NaN	NaN	NaN	NaN	NaN	NaN	NaN	NaN	NaN	NaN	NaN	NaN	NaN	NaN	NaN	NaN	NaN	NaN	NaN	NaN	NaN	NaN	NaN	NaN	12.526	NaN	NaN	NaN	24.457	NaN	NaN	NaN	NaN	NaN	NaN	NaN	NaN	converted to percent	Data from Table 1.
Cornelian cherry	1998	1998	NaN	NaN	NaN	NaN	NaN	NaN	NaN	NaN	NaN	NaN	NaN	NaN	NaN	NaN	NaN	NaN	NaN	NaN	NaN	NaN	NaN	NaN	NaN	NaN	10.599	NaN	NaN	NaN	34.168	NaN	NaN	NaN	NaN	NaN	NaN	NaN	NaN	converted to percent	Data from Table 1.
flowering dogwood	NaN	NaN	NaN	NaN	NaN	NaN	NaN	NaN	NaN	NaN	NaN	NaN	NaN	NaN	40.067	NaN	NaN	NaN	0.1253	NaN	NaN	NaN	NaN	NaN	NaN	NaN	NaN	NaN	NaN	NaN	NaN	NaN	NaN	NaN	NaN	NaN	NaN	NaN	NaN	converted to percent	Data from Table 3. Bole data is for lightwood only.
bitternut hickory	NaN	NaN	NaN	NaN	NaN	NaN	NaN	NaN	NaN	NaN	NaN	NaN	NaN	NaN	34.047	NaN	NaN	NaN	0.1583	NaN	NaN	NaN	NaN	NaN	NaN	NaN	NaN	NaN	NaN	NaN	NaN	NaN	NaN	NaN	NaN	NaN	NaN	NaN	NaN	converted to percent	Data from Table 3. Bole data is for lightwood only.
shagbark hickory	NaN	NaN	NaN	NaN	NaN	NaN	NaN	NaN	NaN	NaN	NaN	NaN	NaN	NaN	29.743	NaN	NaN	NaN	0.1035	NaN	NaN	NaN	NaN	NaN	NaN	NaN	NaN	NaN	NaN	NaN	NaN	NaN	NaN	NaN	NaN	NaN	NaN	NaN	NaN	converted to percent	Data from Table 3. Bole data is for lightwood only.
yellow-poplar	NaN	NaN	NaN	NaN	NaN	NaN	NaN	NaN	NaN	NaN	NaN	NaN	NaN	NaN	11.608	NaN	NaN	NaN	0.1785	NaN	NaN	NaN	NaN	NaN	NaN	NaN	NaN	NaN	NaN	NaN	NaN	NaN	NaN	NaN	NaN	NaN	NaN	NaN	NaN	converted to percent	Data from Table 3. Bole data is for lightwood only.
American hornbeam	NaN	NaN	NaN	NaN	NaN	NaN	NaN	NaN	NaN	NaN	NaN	NaN	NaN	NaN	45.063	NaN	NaN	NaN	0.1662	NaN	NaN	NaN	NaN	NaN	NaN	NaN	NaN	NaN	NaN	NaN	NaN	NaN	NaN	NaN	NaN	NaN	NaN	NaN	NaN	converted to percent	Data from Table 3. Bole data is for lightwood only.
yellow birch	NaN	NaN	NaN	NaN	NaN	NaN	NaN	NaN	NaN	NaN	NaN	NaN	NaN	NaN	NaN	NaN	NaN	NaN	0.0484	NaN	NaN	NaN	NaN	NaN	NaN	NaN	NaN	NaN	NaN	NaN	NaN	NaN	NaN	NaN	NaN	NaN	NaN	NaN	NaN	converted to percent	Data from Table 3. Bole data is for lightwood only.
sassafras	NaN	NaN	NaN	NaN	NaN	NaN	NaN	NaN	NaN	NaN	NaN	NaN	NaN	NaN	0.7216	NaN	NaN	NaN	0.0603	NaN	NaN	NaN	NaN	NaN	NaN	NaN	NaN	NaN	NaN	NaN	NaN	NaN	NaN	NaN	NaN	NaN	NaN	NaN	NaN	converted to percent	Data from Table 3. Bole data is for lightwood only.
black oak	NaN	NaN	NaN	NaN	NaN	NaN	NaN	NaN	NaN	NaN	NaN	NaN	NaN	NaN	32.967	NaN	NaN	NaN	0.0514	NaN	NaN	NaN	NaN	NaN	NaN	NaN	NaN	NaN	NaN	NaN	NaN	NaN	NaN	NaN	NaN	NaN	NaN	NaN	NaN	converted to percent	Data from Table 3. Bole data is for lightwood only.
American beech	NaN	NaN	NaN	NaN	NaN	NaN	NaN	NaN	NaN	NaN	NaN	NaN	NaN	NaN	3.642	NaN	NaN	NaN	0.1065	NaN	NaN	NaN	NaN	NaN	NaN	NaN	NaN	NaN	NaN	NaN	NaN	NaN	NaN	NaN	NaN	NaN	NaN	NaN	NaN	converted to percent	Data from Table 3. Bole data is for lightwood only.
sweet birch	NaN	NaN	NaN	NaN	NaN	NaN	NaN	NaN	NaN	NaN	NaN	NaN	NaN	NaN	14.551	NaN	NaN	NaN	0.1007	NaN	NaN	NaN	NaN	NaN	NaN	NaN	NaN	NaN	NaN	NaN	NaN	NaN	NaN	NaN	NaN	NaN	NaN	NaN	NaN	converted to percent	Data from Table 3. Bole data is for lightwood only.
sugar maple	NaN	NaN	NaN	NaN	NaN	NaN	NaN	NaN	NaN	NaN	NaN	NaN	NaN	NaN	20.692	NaN	NaN	NaN	0.1032	NaN	NaN	NaN	NaN	NaN	NaN	NaN	NaN	NaN	NaN	NaN	NaN	NaN	NaN	NaN	NaN	NaN	NaN	NaN	NaN	converted to percent	Data from Table 3. Bole data is for lightwood only.
red maple	NaN	NaN	NaN	NaN	NaN	NaN	NaN	NaN	NaN	NaN	NaN	NaN	NaN	NaN	1.638	NaN	NaN	NaN	0.1222	NaN	NaN	NaN	NaN	NaN	NaN	NaN	NaN	NaN	NaN	NaN	NaN	NaN	NaN	NaN	NaN	NaN	NaN	NaN	NaN	converted to percent	Data from Table 3. Bole data is for lightwood only.
black cherry	NaN	NaN	NaN	NaN	NaN	NaN	NaN	NaN	NaN	NaN	NaN	NaN	NaN	NaN	26.893	NaN	NaN	NaN	0.0751	NaN	NaN	NaN	NaN	NaN	NaN	NaN	NaN	NaN	NaN	NaN	NaN	NaN	NaN	NaN	NaN	NaN	NaN	NaN	NaN	converted to percent	Data from Table 3. Bole data is for lightwood only.
white ash	NaN	NaN	NaN	NaN	NaN	NaN	NaN	NaN	NaN	NaN	NaN	NaN	NaN	NaN	22.059	NaN	NaN	NaN	0.1233	NaN	NaN	NaN	NaN	NaN	NaN	NaN	NaN	NaN	NaN	NaN	NaN	NaN	NaN	NaN	NaN	NaN	NaN	NaN	NaN	converted to percent	Data from Table 3. Bole data is for lightwood only.
white oak	NaN	NaN	NaN	NaN	NaN	NaN	NaN	NaN	NaN	NaN	NaN	NaN	NaN	NaN	57.149	NaN	NaN	NaN	0.1272	NaN	NaN	NaN	NaN	NaN	NaN	NaN	NaN	NaN	NaN	NaN	NaN	NaN	NaN	NaN	NaN	NaN	NaN	NaN	NaN	converted to percent	Data from Table 3. Bole data is for lightwood only.
sugar maple	1987	1987	71	83	NaN	NaN	NaN	NaN	NaN	NaN	NaN	NaN	NaN	NaN	NaN	NaN	NaN	NaN	NaN	NaN	NaN	NaN	NaN	NaN	NaN	NaN	NaN	NaN	0.17	0.845	1.253	0.174	NaN	NaN	NaN	NaN	NaN	NaN	NaN	converted to percent	Data for subcanopy trees from tables 1 and 6.
sugar maple	1987	1987	67	68	NaN	NaN	NaN	NaN	NaN	NaN	NaN	NaN	NaN	NaN	NaN	NaN	NaN	NaN	NaN	NaN	NaN	NaN	NaN	NaN	NaN	NaN	NaN	NaN	0.107	0.692	1.138	0.162	NaN	NaN	NaN	NaN	NaN	NaN	NaN	converted to percent	Data for subcanopy trees from tables 1 and 6.
sugar maple	1987	1987	71	81	NaN	NaN	NaN	NaN	NaN	NaN	NaN	NaN	NaN	NaN	NaN	NaN	NaN	NaN	NaN	NaN	NaN	NaN	NaN	NaN	NaN	NaN	NaN	NaN	0.123	0.731	0.542	0.09	NaN	NaN	NaN	NaN	NaN	NaN	NaN	converted to percent	Data for subcanopy trees from tables 1 and 6.
sugar maple	1987	1987	68	68	NaN	NaN	NaN	NaN	NaN	NaN	NaN	NaN	NaN	NaN	NaN	NaN	NaN	NaN	NaN	NaN	NaN	NaN	NaN	NaN	NaN	NaN	NaN	NaN	0.146	0.921	0.882	0.134	NaN	NaN	NaN	NaN	NaN	NaN	NaN	converted to percent	Data for subcanopy trees from tables 1 and 6.
sugar maple	1987	1987	65	70	NaN	NaN	NaN	NaN	NaN	NaN	NaN	NaN	NaN	NaN	NaN	NaN	NaN	NaN	NaN	NaN	NaN	NaN	NaN	NaN	NaN	NaN	NaN	NaN	0.142	0.904	1.766	0.194	NaN	NaN	NaN	NaN	NaN	NaN	NaN	converted to percent	Data for subcanopy trees from tables 1 and 6.
sugar maple	1987	1987	45	68	NaN	NaN	NaN	NaN	NaN	NaN	NaN	NaN	NaN	NaN	NaN	NaN	NaN	NaN	NaN	NaN	NaN	NaN	NaN	NaN	NaN	NaN	NaN	NaN	0.127	0.943	0.739	0.136	NaN	NaN	NaN	NaN	NaN	NaN	NaN	converted to percent	Data for subcanopy trees from tables 1 and 6.
sugar maple	1987	1987	64	69	NaN	NaN	NaN	NaN	NaN	NaN	NaN	NaN	NaN	NaN	NaN	NaN	NaN	NaN	NaN	NaN	NaN	NaN	NaN	NaN	NaN	NaN	NaN	NaN	0.144	0.856	0.335	0.077	NaN	NaN	NaN	NaN	NaN	NaN	NaN	converted to percent	Data for subcanopy trees from tables 1 and 6.
sugar maple	1987	1987	87	108	NaN	NaN	NaN	NaN	NaN	NaN	NaN	NaN	NaN	NaN	NaN	NaN	NaN	NaN	NaN	NaN	NaN	NaN	NaN	NaN	NaN	NaN	NaN	NaN	0.134	0.832	0.891	0.169	NaN	NaN	NaN	NaN	NaN	NaN	NaN	converted to percent	Data for subcanopy trees from tables 1 and 6.
sugar maple	1987	1987	40	50	NaN	NaN	NaN	NaN	NaN	NaN	NaN	NaN	NaN	NaN	NaN	NaN	NaN	NaN	NaN	NaN	NaN	NaN	NaN	NaN	NaN	NaN	NaN	NaN	0.124	0.687	1.229	0.151	NaN	NaN	NaN	NaN	NaN	NaN	NaN	converted to percent	Data for subcanopy trees from tables 1 and 6.
sugar maple	1987	1987	67	80	NaN	NaN	NaN	NaN	NaN	NaN	NaN	NaN	NaN	NaN	NaN	NaN	NaN	NaN	NaN	NaN	NaN	NaN	NaN	NaN	NaN	NaN	NaN	NaN	0.108	0.755	1.03	0.151	NaN	NaN	NaN	NaN	NaN	NaN	NaN	converted to percent	Data for subcanopy trees from tables 1 and 6.
sugar maple	1987	1987	63	80	NaN	NaN	NaN	NaN	NaN	NaN	NaN	NaN	NaN	NaN	NaN	NaN	NaN	NaN	NaN	NaN	NaN	NaN	NaN	NaN	NaN	NaN	NaN	NaN	0.179	0.781	1.023	0.113	NaN	NaN	NaN	NaN	NaN	NaN	NaN	converted to percent	Data for subcanopy trees from tables 1 and 6.
sugar maple	1987	1987	64	77	NaN	NaN	NaN	NaN	NaN	NaN	NaN	NaN	NaN	NaN	NaN	NaN	NaN	NaN	NaN	NaN	NaN	NaN	NaN	NaN	NaN	NaN	NaN	NaN	0.158	0.827	1.438	0.167	NaN	NaN	NaN	NaN	NaN	NaN	NaN	converted to percent	Data for subcanopy trees from tables 1 and 6.
